# Supplementary material for: Uric Acid Levels Can Predict Metabolic Syndrome and Hypertension in Adolescents: A 10-Year Longitudinal Study
Source: PLoS One. 2015 Nov 30;10(11):e0143786. doi: 10.1371/journal.pone.0143786 (PMC4664290; doi:10.1371/journal.pone.0143786)
Supplement: S1 Dataset — (XLSX) [file pone.0143786.s001.xlsx]

## Sheet: 工作表2
Gender	Age	BMI	Waist circumference	SBP	DBP	AC Sugar	Triglyceride	HDL	LDL	Uric acid	FU MS event	FU MS Time	FU HTN event	FU HTN Time	FU DM event	FU DM Time
1	14	19.2293	68	134	70	90	43	45	56	0.8
2	13	24.296	77	118	63	84	42	36	71	1.6	0	1.04384	0	1.04384	0	1.04384
2	15	18.9516	72	102	76	87	43	59	108	2.1
2	14	16.9448	58	100	50	101	39	66	94	2.3
2	10	15.3223	59	90	50	95	182	49	130	2.3	0	1.94247	0	1.94247	0	1.94247
2	15	20.8317	65	98	49	89	83	75	96	2.4
2	13	17.073	57	108	75	87	61	71	115	2.4
2	13	17.0606	58	98	58	89	37	57	78	2.5
1	11	13.7542	59	100	60	98	66	62	101	2.5
1	11	14.4634	54	89	53	87	47	58	142	2.5
2	10	17.9736	65	132	66	93	108	54	87	2.6
2	14	14.5053	58	101	47	293	90	57	110	2.6
1	11	17.2087	62	112	60	96	50	54	127	2.6	0	9.49041	0	9.49041	0	9.49041
2	10	12.0255	54	90	60	93	53	62	119	2.7	0	1.15068	0	1.15068	0	1.15068
2	12	17.4044	64	98	60	84	41	46	86	2.8	0	3.56438	0	3.56438	0	3.56438
2	14	18.2779	57	104	61	87	27	55	93	2.8
2	11	13.1139	50	102	54	94	63	54	119	2.8
2	13	19.2061	59	86	54	101	32	68	58	2.9
2	14	19.5222	66	86	50	95	37	70	79	2.9	0	1.91507	0	1.91507	0	1.91507
2	15	15.7606	58	104	59	82	83	64	90	2.9
1	10	15.1484	56	111	54	96	38	56	99	2.9	0	1.83836	0	1.83836	0	1.83836
2	13	17.8881	64	106	56	92	56	44	82	3
1	10	16.4001	58	110	62	101	73	76	87	3
2	15	19.0237	61	101	61	83	85	60	91	3
2	14	19.101	59	110	68	84	65	45	106	3
2	14	18.3604	63	88	50	92	56	65	132	3	0	1.84658	0	1.84658	0	1.84658
2	11	17.351	59	105	56	95	120	60	159	3
1	10	13.8348	51	100	50	82	58	74	51	3.1	0	7.06027	0	7.06027	0	7.06027
2	15	15.7597	61	104	55	94	84	78	57	3.1
1	10	14.7969	50	90	50	97	44	62	63	3.1	0	8.47397	0	8.47397	0	8.47397
2	11	24.974	70	112	60	98	52	73	78	3.1
2	13	19.2305	67	97	54	93	42	53	78	3.1
2	10	17.8337	58	100	54	93	38	39	85	3.1
2	11	16.4028	56	112	66	93	170	49	89	3.1
1	11	13.879	58	112	51	98	72	68	90	3.1
2	12	17.5547	65	104	61	88	40	56	90	3.1
2	11	24.0933	67	116	59	96	67	47	91	3.1
1	12	17.5457	58	116	48	91	60	79	93	3.1
2	12	20.417	65	131	69	105	69	84	97	3.1
2	14	17.0998	60	94	54	92	46	67	97	3.1
2	15	18.2174	64	86	55	87	36	45	104	3.1
2	12	16.4731	54	94	55	101	75	65	105	3.1
2	14	24.8777	73	112	63	94	53	52	107	3.1	1	1.82192	0	1.82192	0	1.82192
2	14	18.5577	62	113	47	95	53	48	113	3.1	0	2.93425	0	2.93425	0	2.93425
1	10	15.3497	64	80	50	84	40	67	122	3.1
2	11	19.4966	69	100	50	100	103	57	160	3.1	0	1.05479	0	1.05479	0	1.05479
2	12	15.6715	56	99	58	95	95	79	45	3.2	0	7.86027	0	7.86027	0	7.86027
2	15	15.9839	67	91	65	80	58	103	63	3.2
1	11	16.6255	55	101	59	106	75	53	76	3.2	0	0.99726	0	0.99726	0	0.99726
1	10	21.8058	69	107	55	100	167	51	89	3.2
2	13	16.8929	61	109	73	103	49	66	92	3.2
2	13	16.9385	58	115	60	98	46	67	103	3.2
2	11	13.6708	50	99	59	82	61	55	103	3.2	0	4.34247	0	4.34247	0	4.34247
1	12	16.1114	58	102	53	86	62	52	114	3.2	0	2.86027	0	2.86027	0	2.86027
1	12	19.3597	59	105	48	87	61	68	120	3.2
1	12	14.4272	54	118	65	103	45	66	124	3.2	0	0.978082	0	0.978082	0	0.978082
2	15	18.5334	66	115	67	95	117	70	54	3.3
2	14	15.0208	57	90	49	91	141	68	66	3.3
2	14	19.4278	62	97	52	103	87	48	68	3.3	0	8.48767	0	8.48767	0	8.48767
2	13	16.0514	60	94	66	96	75	72	74	3.3	0	6.94247	0	6.94247	0	6.94247
2	14	18.9532	63	89	62	91	82	33	82	3.3
2	13	17.3611	63	101	54	100	48	53	87	3.3
2	13	16.7244	58	98	58	97	55	48	87	3.3
1	10	12.7219	49	110	72	95	57	91	100	3.3
2	10	15.113	58	100	51	90	74	52	110	3.3
2	12	19.305	61	119	56	97	33	63	112	3.3	0	1.97534	0	1.97534	0	1.97534
1	12	17.3107	62	124	67	105	72	78	119	3.3
2	11	16.1702	60	88	64	95	124	68	121	3.3
2	10	17.1068	58	104	46	88	76	45	125	3.3	0	6.0411	0	6.0411	0	6.0411
1	10	13.4305	49	87	40	86	40	73	142	3.3	0	1.13151	0	1.13151	0	1.13151
1	10	15.502	55	103	50	94	42	100	58	3.4
1	10	14.5985	50	80	50	87	53	74	70	3.4
2	14	17.741	63	121	75	95	68	47	75	3.4	0	3.00274	0	3.00274	0	3.00274
2	11	16.5256	62	90	60	85	68	53	75	3.4	0	7.05753	0	7.05753	0	7.05753
1	12	17.5727	56	91	55	98	41	51	82	3.4
2	12	21.4074	67	127	74	91	43	58	85	3.4
1	12	22.6306	73	103	45	86	22	73	87	3.4
2	10	14.7917	50	90	60	100	84	66	87	3.4
1	11	16.8494	58	101	64	101	27	83	88	3.4
2	13	14.0985	55	111	62	87	65	75	88	3.4
2	13	16.9943	60	97	54	89	56	55	90	3.4
2	10	14.321	55	77	45	93	96	67	90	3.4	0	5.04384	0	5.04384	0	5.04384
1	12	14.7437	55	103	50	101	34	80	92	3.4
2	15	17.9381	59	110	61	86	28	61	99	3.4
1	12	14.843	66	91	42	96	48	70	101	3.4
1	10	14.302	52	90	60	95	77	68	114	3.4	0	0.989041	0	0.989041	0	0.989041
1	11	18.6819	72	113	51	101	59	60	116	3.4
2	15	16.7319	58	108	59	94	58	69	123	3.4
2	10	17.2905	57	88	47	84	44	58	126	3.4
2	15	22.5422	66	88	52	88	123	57	142	3.4
1	10	14.6249	58	100	53	91	48	93	37	3.5
2	14	17.9623	65	129	75	88	38	52	47	3.5	0	2.1726	0	2.1726	0	2.1726
2	10	17.1108	55	120	64	94	67	82	59	3.5
2	14	21.2764	64	112	54	88	56	64	70	3.5
1	10	14.1116	53	82	43	378	53	68	72	3.5
1	11	21.1949	66	125	71	101	95	46	75	3.5
2	11	18.229	61	91	49	92	69	53	75	3.5
2	15	23.2721	70	131	67	102	42	52	76	3.5
2	13	17.5894	58	105	53	84	91	54	78	3.5
2	13	19.2277	64	128	78	101	60	73	79	3.5	0	7.31233	0	7.31233	0	7.31233
1	12	14.8245	52	94	50	92	47	82	81	3.5
2	11	13.1528	54	105	54	86	49	84	81	3.5	0	4.33973	0	4.33973	0	4.33973
2	15	18.9394	65	103	53	89	79	62	81	3.5	0	0.821918	0	0.821918	0	0.821918
2	14	20.0089	64	100	57	90	64	48	81	3.5
1	10	16.6567	59	97	50	92	31	66	82	3.5
2	10	15.4419	52	98	58	99	67	43	82	3.5
2	12	16.5746	58	106	67	90	99	60	85	3.5
2	14	16.8329	63	101	54	92	49	46	85	3.5
2	10	14.9456	51	88	48	95	51	73	93	3.5	0	1.97534	0	1.97534	0	1.97534
1	11	17.3937	57	114	56	94	41	73	96	3.5
2	14	18.0432	62	103	57	89	92	57	98	3.5
2	14	19.62	60	101	57	91	44	56	98	3.5	0	2.87671	0	2.87671	0	2.87671
2	14	20.5953	66	100	64	90	45	67	98	3.5	0	2.23288	0	2.23288	0	2.23288
2	12	14.519	52	99	63	90	72	47	98	3.5
2	14	18.5567	64	98	46	85	48	45	99	3.5
2	14	19.4384	64	112	56	93	82	69	100	3.5
2	10	16.9961	56	100	60	92	76	45	101	3.5	0	8.96986	0	8.96986	0	8.96986
2	13	21.6312	69	110	61	95	69	58	102	3.5
1	10	22.2016	74	88	45	94	63	65	105	3.5	0	5.6	0	5.6	0	5.6
2	14	17.1322	58	100	55	83	48	68	110	3.5
2	10	14.6092	53	97	43	89	58	48	113	3.5
2	15	20.7556	70	90	50	91	138	46	113	3.5	0	4.02466	0	4.02466	0	4.02466
1	10	14.903	53	95	40	90	59	83	115	3.5
2	10	14.8682	56	90	50	93	66	48	118	3.5
1	12	17.1111	59	108	57	97	78	69	122	3.5
1	11	19.8273	64	91	57	99	41	55	127	3.5
2	14	22.482	73	99	62	87	82	51	130	3.5
2	15	20.8715	72	107	60	89	95	47	134	3.5	1	0.99726	0	2.01096	0	2.01096
2	10	12.958	47	106	58	96	45	70	153	3.5
2	12	21.8624	70	128	68	102	82	64	51	3.6
2	14	15.9269	61	101	64	94	81	88	54	3.6
2	14	18.564	60	127	58	91	68	41	60	3.6	0	4.86301	0	4.86301	0	4.86301
2	14	18.5439	66	119	66	94	84	76	60	3.6
2	13	16.8781	60	103	56	79	35	81	61	3.6
1	12	14.6017	57	91	54	98	44	65	62	3.6
2	14	22.0741	61	102	60	78	119	43	65	3.6	0	3.65753	0	3.65753	0	3.65753
1	11	15.5621	61	105	50	92	64	54	66	3.6
1	10	16.5646	59	116	61	104	33	71	67	3.6
2	14	20.286	68	106	58	87	71	70	68	3.6
1	10	16.6458	54	100	74	102	85	50	73	3.6
2	14	24.1797	74	105	55	93	77	48	75	3.6
2	10	14.2571	58	94	60	84	66	60	75	3.6	0	2.42192	0	2.42192	0	2.42192
2	14	18.0921	57	98	52	83	119	45	77	3.6
2	14	19.3119	65	106	54	313	99	47	81	3.6
2	11	14.0484	51	105	63	96	99	77	82	3.6
2	10	13.6423	52	119	70	94	46	79	83	3.6
1	10	15.7233	58	115	68	91	44	66	84	3.6
2	11	14.285	49	90	56	98	80	45	85	3.6	0	1.15616	0	1.15616	0	1.15616
2	11	15.4427	54	111	55	95	109	58	90	3.6
1	10	15.5285	53	80	50	86	48	69	91	3.6
2	15	18.0349	64	102	80	83	44	52	91	3.6
2	15	17.0735	59	110	63	91	66	74	92	3.6	0	6.49863	0	6.49863	0	6.49863
2	13	15.7016	57	90	60	91	55	62	94	3.6	0	5.00548	0	5.00548	0	5.00548
2	14	18.1624	64	93	57	90	71	54	96	3.6
1	10	14.208	54	90	60	87	76	73	97	3.6
1	13	17.4044	60	90	50	89	47	67	99	3.6	0	7.56712	0	7.56712	0	7.56712
1	11	19.3866	69	110	60	99	102	63	102	3.6	0	7	0	7	0	7
2	11	13.787	50	129	75	90	51	80	108	3.6	0	2.5863	0	2.5863	0	2.5863
2	12	17.449	57	119	60	90	71	70	108	3.6	0	1.68767	0	1.68767	0	1.68767
2	15	17.4044	63	101	67	109	102	52	108	3.6
2	13	16.8911	60	93	54	88	102	57	108	3.6
2	12	16.0728	56	101	53	98	77	58	110	3.6
2	10	17.9882	59	90	45	102	68	44	111	3.6
2	13	16.1879	58	126	63	98	72	53	114	3.6
2	12	12.7471	45	94	60	86	55	80	116	3.6
2	11	16.0196	62	122	72	95	205	50	118	3.6	0	3.0411	0	3.0411	0	3.0411
2	12	15.88	54	122	76	83	54	93	119	3.6
1	12	14.5408	53	111	60	100	44	78	123	3.6	0	1.06575	0	1.06575	0	1.06575
2	15	19.6913	58	101	49	91	77	50	131	3.6
2	12	17.7137	70	140	68	97	68	51	134	3.6	0	7.63288	0	7.63288	0	7.63288
2	10	13.9449	58	111	52	411	77	75	140	3.6
1	11	18.4575	63	112	64	98	41	96	141	3.6	0	1.97808	0	1.97808	0	1.97808
2	15	17.6254	61	95	53	96	75	67	52	3.7	0	6.60274	0	6.60274	0	6.60274
2	13	19.7529	60	118	55	103	60	54	70	3.7
1	13	15.9548	60	99	55	97	82	55	73	3.7	0	4.05205	0	4.05205	0	4.05205
2	13	16.1101	58	114	70	82	81	63	78	3.7
2	13	18.5957	57	97	58	88	43	75	79	3.7	0	7.60822	0	7.60822	0	7.60822
1	11	13.2156	49	95	50	98	99	62	80	3.7
2	11	15.8812	55	105	59	103	42	65	80	3.7
1	11	14.9389	53	113	57	88	79	55	81	3.7
1	10	20.1305	64	97	53	93	114	43	81	3.7	0	3.37808	0	3.37808	0	3.37808
1	10	24.6041	77	100	56	91	85	40	82	3.7
2	14	17.2103	62	99	59	90	74	51	82	3.7
1	12	14.6679	57	93	55	94	46	78	83	3.7
2	10	15.8087	61	112	55	95	60	52	83	3.7
2	12	17.5749	61	111	63	95	72	57	84	3.7
2	13	15.5793	53	101	65	99	39	78	84	3.7	0	1.99726	0	1.99726	0	1.99726
1	11	14.0205	50	111	57	92	38	98	85	3.7
2	14	20.1648	65	123	60	96	48	68	89	3.7
2	12	17.4021	54	90	52	92	68	60	92	3.7	0	1.03562	0	1.03562	0	1.03562
1	10	21.179	66	98	50	92	44	62	93	3.7
1	10	16.9374	66	80	52	109	26	80	93	3.7	0	2.49041	0	2.49041	0	2.49041
2	12	15.5407	58	107	69	97	70	49	93	3.7
2	11	18.9607	65	104	52	90	67	71	93	3.7
1	15	19.4862	67	106	58	83	56	44	95	3.7
2	12	15.011	62	104	62	86	70	58	95	3.7	0	5.30411	0	5.30411	0	5.30411
2	12	15.1789	58	90	56	85	59	55	95	3.7
1	10	14.2155	51	116	58	99	121	52	96	3.7
1	11	15.7653	53	116	63	100	66	72	96	3.7
1	10	14.4054	49	106	64	86	87	66	97	3.7
2	13	18.1756	59	120	62	98	92	84	98	3.7	0	0.942466	0	0.942466	0	0.942466
2	11	13.5714	60	112	58	99	46	43	98	3.7	0	6.23288	0	6.23288	0	6.23288
2	14	17.3559	61	110	50	91	40	53	98	3.7
2	14	21.7721	66	95	50	105	55	74	99	3.7
2	15	17.6032	63	122	63	95	89	56	100	3.7	0	2.22466	0	2.22466	0	2.22466
2	15	21.0965	69	100	60	100	62	53	107	3.7
1	14	17.6563	67	118	57	90	38	66	108	3.7	0	5.04932	0	5.04932	0	5.04932
2	11	13.313	49	92	54	89	36	60	116	3.7
2	12	17.5559	61	90	51	93	99	60	133	3.7	0	7.54521	0	7.54521	0	7.54521
2	10	14.4712	50	113	52	97	54	75	136	3.7
2	10	14.3938	49	92	54	92	154	62	148	3.7	0	8	0	8	0	8
1	11	15.438	60	84	52	99	57	90	57	3.8	0	3.63288	0	3.63288	0	3.63288
1	13	21.6554	75	112	53	99	57	49	60	3.8
1	11	15.9439	52	110	69	100	105	54	60	3.8
2	11	13.7502	55	101	53	91	100	35	64	3.8	0	1.01644	0	1.01644	0	1.01644
1	10	19.7195	67	98	70	98	39	60	67	3.8	0	5.10137	0	5.10137	0	5.10137
2	14	16.1432	60	102	64	89	46	68	67	3.8
2	15	16.0932	58	100	56	84	63	60	67	3.8	0	2.06849	0	2.06849	0	2.06849
2	14	16.7504	60	110	63	89	46	78	68	3.8
2	10	13.6051	61	90	50	88	90	57	69	3.8
2	13	15.2244	59	115	61	89	83	57	72	3.8
2	15	20.7294	65	100	52	97	37	42	72	3.8
2	15	13.8444	53	103	54	94	29	69	73	3.8
2	14	18.3747	63	103	56	91	102	46	74	3.8
2	13	18.8199	65	98	62	95	54	64	75	3.8	0	7.49589	0	7.49589	0	7.49589
2	15	18.0172	60	113	55	89	37	65	79	3.8	0	3.23836	0	3.23836	0	3.23836
2	10	16.6554	64	96	69	83	88	77	81	3.8	0	2.51233	0	2.51233	0	2.51233
2	13	18.1159	66	101	52	95	28	65	83	3.8
1	10	17.0848	65	110	58	80	172	64	84	3.8
1	13	18.5096	71	108	47	106	31	74	86	3.8
1	13	14.5179	52	96	51	99	52	76	87	3.8	0	1.69041	0	1.69041	0	1.69041
2	11	16.402	61	105	52	92	44	75	87	3.8
2	13	17.9976	56	113	57	85	42	66	91	3.8
2	10	14.765	53	94	60	92	107	58	92	3.8
2	15	22.74	69	110	61	88	70	49	93	3.8
1	11	14.4962	54	114	53	110	146	51	94	3.8
1	12	15.3787	60	112	64	106	87	58	99	3.8
1	11	15.2933	58	76	52	89	61	61	102	3.8
2	12	14.1534	58	103	53	103	90	71	102	3.8
2	14	21.7384	64	104	53	98	89	69	103	3.8
2	11	17.6017	56	92	52	89	55	43	106	3.8	0	0.860274	0	0.860274	0	0.860274
1	11	19.6096	61	96	60	94	83	42	107	3.8
1	11	14.2963	55	104	68	104	88	50	108	3.8
2	13	19.1204	59	97	57	95	56	72	108	3.8
2	15	19.4942	62	126	75	92	108	77	109	3.8
1	10	20.0256	67	112	73	90	53	48	111	3.8
1	13	16.0809	59	95	54	98	59	53	111	3.8
2	13	16.8364	57	111	49	92	66	54	112	3.8
2	14	16.6041	61	81	49	87	44	48	112	3.8
2	14	18.1478	60	90	60	88	51	51	114	3.8
2	10	18.6953	63	116	64	91	85	65	123	3.8	0	2.24384	0	2.24384	0	2.24384
1	10	15.6268	56	88	56	99	42	46	127	3.8
1	10	15.051	61	87	68	92	62	61	128	3.8	0	8.75616	0	8.75616	0	8.75616
2	13	16.4251	61	137	72	93	54	68	153	3.8
2	10	15.0265	57	101	53	84	96	87	182	3.8
2	10	14.3856	60	100	58	96	65	113	49	3.9	0	1.93699	0	1.93699	0	1.93699
1	10	17.0719	61	99	51	84	63	57	58	3.9
1	11	13.7904	54	102	61	85	49	64	59	3.9
1	10	13.6323	54	90	56	81	30	92	60	3.9
2	15	26.5983	80	126	66	99	48	49	60	3.9
2	12	19.2662	66	115	61	90	103	54	61	3.9
2	12	14.2347	53	106	62	93	144	54	61	3.9
2	15	20.5755	65	117	58	92	41	67	68	3.9
2	12	15.3186	58	98	50	89	41	91	68	3.9
2	11	20.1404	69	95	50	98	156	64	70	3.9
2	10	16.5989	59	81	50	87	98	68	70	3.9
2	15	19.8351	68	118	63	95	49	77	72	3.9	0	4.5863	0	4.5863	0	4.5863
1	14	17.7233	63	96	70	94	44	70	74	3.9
2	10	20.0254	68	110	80	101	96	79	74	3.9
2	15	18.0749	63	107	54	91	59	53	75	3.9
2	13	17.4735	61	100	58	92	78	62	75	3.9
2	12	16.8236	56	93	43	95	55	62	75	3.9
2	11	15.7874	60	90	52	104	136	109	76	3.9
2	10	12.4769	52	102	49	87	51	44	77	3.9
1	13	16.8143	58	105	50	100	31	92	78	3.9	0	1.27945	0	1.27945	0	1.27945
2	15	19.8791	67	100	59	94	58	99	78	3.9	0	5.45753	0	5.45753	0	5.45753
2	11	14.9016	55	90	60	106	58	78	78	3.9
1	11	14.9488	61	110	56	102	69	74	80	3.9	0	7.97808	0	7.97808	0	7.97808
1	11	17.1688	57	104	56	87	49	71	82	3.9	0	2.33699	0	2.33699	0	2.33699
1	10	19.334	67	118	57	85	58	61	83	3.9	0	4	0	4	0	4
1	10	15.8875	53	84	67	101	75	72	86	3.9	0	6.03014	0	6.03014	0	6.03014
2	12	18.5258	63	119	55	96	44	70	86	3.9
2	14	15.1871	62	90	52	88	55	74	87	3.9
1	11	21.769	76	118	65	96	66	106	90	3.9	1	2.02466	0	2.97808	0	2.97808
2	14	18.6144	62	111	55	91	60	47	91	3.9
2	12	16.7339	60	106	49	89	64	67	92	3.9
2	13	14.7801	57	100	61	97	45	65	93	3.9	0	6.96164	0	6.96164	0	6.96164
2	11	15.2424	54	90	60	96	43	72	93	3.9
1	10	19.1525	64	108	60	96	41	50	94	3.9
2	14	20.8648	65	103	60	79	45	85	94	3.9
2	11	15.0658	50	106	63	95	152	50	94	3.9
1	10	16.2885	57	102	62	88	80	129	95	3.9
2	15	17.996	58	96	56	96	73	75	96	3.9
2	10	14.3417	45	90	50	93	46	58	97	3.9
1	11	16.0337	59	100	52	102	34	62	98	3.9	0	0.715068	0	0.715068	0	0.715068
1	13	22.5583	68	119	61	98	68	58	102	3.9
2	13	18.3673	62	100	55	88	62	62	102	3.9
2	12	24.3395	70	109	62	97	119	61	104	3.9	0	2.01644	0	2.01644	0	2.01644
2	13	19.2504	61	114	66	91	46	65	105	3.9
2	14	16.8475	66	94	56	92	109	37	107	3.9
2	15	19.562	64	84	55	89	75	46	107	3.9
2	15	18.6273	64	102	69	91	78	71	108	3.9
2	10	18.4067	63	104	74	89	41	54	109	3.9
2	12	20.6996	68	116	65	91	89	60	112	3.9
1	10	16.3158	62	110	70	108	79	57	113	3.9
2	15	25.0657	75	130	72	88	44	48	113	3.9	0	7.01918	0	7.01918	0	7.01918
2	14	14.8224	60	82	45	91	127	42	113	3.9	0	1.31233	0	1.31233	0	1.31233
2	11	22.9762	81	110	67	99	38	60	114	3.9
1	10	16.6837	66	90	50	93	60	58	115	3.9
1	10	15.5169	52	87	44	83	148	72	115	3.9	0	0.972603	0	0.972603	0	0.972603
2	14	16.2109	58	100	60	95	89	52	117	3.9	0	4.02192	0	4.02192	0	4.02192
2	10	16.7176	58	100	58	94	68	68	118	3.9	0	6.29315	0	6.29315	0	6.29315
2	10	14.8594	59	90	50	94	76	62	121	3.9
2	11	15.4877	61	98	59	105	67	53	127	3.9
1	12	22.352	79	126	54	90	78	94	129	3.9
2	14	22.1118	65	111	64	93	96	54	132	3.9
1	10	17.9551	65	97	61	90	55	87	133	3.9
1	13	21.6792	75	119	55	99	79	46	151	3.9	0	1.30411	0	1.30411	0	1.30411
2	15	19.3066	63	122	72	88	112	63	45	4	0	3.87671	0	3.87671	0	3.87671
2	14	21.7594	69	100	52	87	43	73	58	4
2	10	13.2325	45	94	50	92	65	59	59	4
2	15	20.4491	72	115	60	94	93	50	62	4
2	15	18.2181	57	113	52	85	63	51	65	4
2	11	16.0235	58	88	62	95	46	101	65	4
2	14	17.9952	62	128	65	90	55	64	66	4
2	13	16.6934	57	107	51	97	128	53	66	4
2	11	16.7625	58	98	59	102	51	94	69	4
1	10	14.5968	55	141	44	91	38	72	70	4	0	1.03562	0	1.03562	0	1.03562
2	14	20.4529	65	96	63	103	45	58	71	4
2	13	17.5008	59	113	66	96	83	82	72	4
2	14	16.0245	53	85	56	91	59	50	72	4	0	4.74521	0	4.74521	0	4.74521
2	13	16.0656	52	110	66	98	50	52	73	4	0	6.67671	0	6.67671	0	6.67671
1	10	17.8894	58	89	38	89	72	60	74	4	0	1.98904	0	1.98904	0	1.98904
2	12	19.5018	61	100	60	89	46	62	74	4
1	13	18.4545	67	117	69	93	90	57	75	4
2	14	17.7648	63	103	61	99	65	64	75	4
2	13	16.3143	53	83	54	86	46	61	75	4
1	10	20.3804	69	105	51	93	57	65	77	4
2	15	19.2062	62	120	70	92	119	51	77	4
1	11	16.6543	60	111	71	104	57	52	78	4
2	14	15.1729	57	101	51	104	316	42	78	4
2	15	21.1667	69	113	60	94	57	38	80	4	0	5.78904	0	5.78904	0	5.78904
1	13	15.7835	61	102	48	95	61	54	81	4
2	11	12.9175	45	108	60	85	41	93	81	4
2	13	18.1061	66	105	58	97	157	57	81	4
2	12	20.6545	73	97	59	89	43	53	81	4	0	2.0137	0	2.0137	0	2.0137
1	11	13.1645	50	70	44	96	102	36	82	4
1	12	15.659	57	110	59	103	80	62	82	4
1	10	15.3664	55	107	61	89	41	56	82	4	0	5.99452	0	5.99452	0	5.99452
1	11	18.6016	70	86	50	90	50	60	82	4
2	10	15.2078	63	93	51	92	83	75	83	4	0	6.00548	0	6.00548	0	6.00548
2	15	20.2615	70	134	70	101	116	47	84	4
2	10	18.0084	60	120	66	100	60	80	84	4
2	15	15.6604	58	114	71	88	59	58	84	4	0	8.13699	0	8.13699	0	8.13699
1	10	19.7676	64	90	60	90	45	91	85	4	0	5.92055	0	5.92055	0	5.92055
2	14	20.6905	63	118	65	87	101	56	85	4
1	10	15.5416	54	98	55	95	26	62	87	4
2	15	18.2996	61	121	65	92	86	57	88	4	0	3.00822	0	3.00822	0	3.00822
2	12	20.2053	64	93	65	95	71	61	89	4
1	11	21.9887	74	113	57	103	98	44	90	4
2	14	20.2947	68	113	59	94	68	72	90	4
2	15	19.6657	67	110	53	80	68	58	90	4
2	15	21.9153	64	101	53	91	56	45	91	4
1	10	18.3237	64	106	70	93	76	39	92	4
2	13	17.8862	57	109	59	108	59	70	93	4	0	6.73151	0	6.73151	0	6.73151
2	10	17.9744	60	99	54	94	80	69	94	4
2	12	14.3579	67	90	62	90	66	67	95	4
2	15	18.8443	56	99	51	86	29	64	97	4	0	3.45205	0	3.45205	0	3.45205
2	10	13.8478	48	86	48	80	79	55	98	4
2	13	21.9221	63	117	63	91	49	46	100	4
2	15	17.9303	57	105	57	98	39	68	101	4	0	4.69041	0	4.69041	0	4.69041
2	15	16.6493	60	109	55	83	83	70	102	4	0	1.96986	0	1.96986	0	1.96986
1	11	14.7741	56	98	58	95	52	53	103	4
2	15	16.8475	64	97	56	93	129	48	103	4	0	7.94795	0	7.94795	0	7.94795
2	11	15.718	60	107	56	93	49	64	106	4
2	14	20.5293	68	104	57	90	73	42	106	4	0	7	0	7	0	7
2	12	15.5519	63	103	69	97	62	62	106	4
2	14	20.2689	62	113	63	102	50	52	107	4
2	10	13.5754	51	104	61	101	58	58	107	4
2	14	22.6172	72	96	60	99	53	50	107	4
2	11	21.0351	67	113	54	88	70	51	109	4
2	15	20.3497	74	109	57	97	87	62	109	4	0	1.69589	0	1.69589	0	1.69589
2	10	15.4571	52	96	47	98	48	103	109	4
1	12	22.6851	74	109	55	83	125	43	110	4
1	13	17.1103	61	106	57	103	35	61	110	4
2	11	14.7292	73	90	58	85	107	67	110	4
2	11	20.113	67	108	55	88	88	47	112	4
2	11	14.4356	57	89	41	91	77	69	112	4
2	13	17.2285	59	112	59	95	71	48	114	4
2	11	17.7495	58	109	55	91	39	67	115	4
2	10	14.3243	53	106	61	94	68	50	115	4
2	15	20.6008	63	106	61	88	40	62	115	4
1	11	16.1385	55	116	60	93	46	83	116	4	0	6.73151	0	6.73151	0	6.73151
2	10	14.814	52	110	64	92	85	65	116	4	0	3.30685	0	3.30685	0	3.30685
2	10	17.3539	61	110	64	102	62	76	117	4
2	14	19.7807	62	84	45	96	47	61	119	4
2	14	14.1497	57	103	59	105	52	52	120	4	1	3.91781	0	5.89315	0	5.89315
2	13	18.3525	64	98	53	96	78	80	122	4
1	12	13.1487	57	95	46	79	67	74	125	4	0	6.9589	0	6.9589	0	6.9589
2	14	15.3968	56	127	74	96	73	90	128	4
2	14	18.617	61	90	54	85	72	64	134	4
2	14	22.0047	69	117	69	103	78	59	136	4	1	2.06301	0	3.00822	0	3.00822
1	10	14.285	51	98	51	95	63	86	138	4	0	3.13425	0	3.13425	0	3.13425
2	13	15.102	55	94	63	98	109	60	155	4
1	12	20.4718	72	109	56	106	76	58	166	4
1	11	19.1051	66	93	60	92	81	48	171	4
1	12	14.2333	53	90	60	94	74	74	196	4
1	14	14.8234	57	99	57	97	24	67	40	4.1
2	12	17.2992	60	98	74	91	44	68	56	4.1	0	3.16438	0	3.16438	0	3.16438
1	12	17.1484	62	101	62	97	55	63	58	4.1
2	15	26.569	81	118	64	99	61	65	61	4.1	0	2.10137	0	2.10137	0	2.10137
2	13	22.0744	66	106	65	102	48	54	64	4.1
2	14	18.5574	64	108	61	99	66	56	66	4.1
2	13	14.8494	55	82	50	82	80	65	67	4.1
1	13	17.0225	71	123	57	98	35	51	69	4.1
2	13	16.9747	56	115	69	96	56	70	69	4.1	0	1.91781	0	1.91781	0	1.91781
2	11	16.7857	58	93	50	91	32	65	69	4.1	0	1.3863	0	1.3863	0	1.3863
2	10	13.8383	53	94	50	94	73	45	70	4.1
2	15	17.9746	59	117	60	97	61	71	73	4.1
2	15	18.6536	66	101	53	86	62	47	73	4.1
2	10	20.7341	67	125	61	107	70	44	74	4.1
2	15	18.4207	64	99	60	88	60	105	74	4.1
1	12	17.1177	56	112	65	95	79	55	75	4.1
2	10	27.3125	82	103	50	94	192	63	75	4.1
1	11	15.086	61	111	53	92	95	41	76	4.1
1	11	18.8455	63	108	53	100	45	58	76	4.1
2	11	20.0821	61	124	60	97	39	79	76	4.1
2	10	13.6224	57	108	50	93	51	62	76	4.1	0	6.08219	0	6.08219	0	6.08219
2	15	20.7969	69	102	51	97	75	53	76	4.1
2	13	18.0986	67	97	57	102	102	63	76	4.1
1	13	21.9469	75	102	57	88	45	63	77	4.1	0	9.28219	0	9.28219	0	9.28219
1	12	14.4722	59	94	64	105	91	55	77	4.1
2	12	17.4083	58	110	63	97	71	69	77	4.1
2	13	17.1046	61	97	56	86	145	55	77	4.1	0	4.91781	0	4.91781	0	4.91781
1	12	18.5699	63	118	57	97	44	73	78	4.1
2	10	17.2613	60	125	56	92	30	70	78	4.1	0	7.29589	0	7.29589	0	7.29589
2	15	21.6028	70	108	48	90	79	56	80	4.1	0	1.03562	0	1.03562	0	1.03562
1	10	16.7743	58	98	50	82	42	91	81	4.1	0	3.2411	0	3.2411	0	3.2411
2	10	17.4176	59	96	52	95	30	62	81	4.1
2	10	16.8887	62	100	60	100	79	42	83	4.1
2	14	19.9541	64	121	87	96	48	53	84	4.1	0	4.42466	0	4.42466	0	4.42466
2	14	16.8994	63	100	52	89	60	44	84	4.1	0	1.33973	0	1.33973	0	1.33973
1	11	16.923	54	113	73	100	76	75	86	4.1
1	11	14.9641	54	111	68	92	115	60	86	4.1
2	12	15.4754	54	92	50	84	48	62	86	4.1	0	1.10137	0	1.10137	0	1.10137
1	15	20.4906	70	112	75	99	67	52	87	4.1
1	10	19.0816	65	90	50	97	111	54	88	4.1	0	5.98904	0	5.98904	0	5.98904
2	10	14.4155	56	90	51	101	60	81	88	4.1
1	12	25.8606	87	100	50	102	68	56	89	4.1
2	14	16.7936	62	96	57	94	85	61	90	4.1
2	14	18.6012	59	96	51	96	38	56	90	4.1	0	1.49589	0	1.49589	0	1.49589
2	13	17.3003	60	116	63	96	65	78	93	4.1	0	3.4	0	3.4	0	3.4
2	15	18.2493	65	105	58	88	35	75	93	4.1
1	11	21.738	70	105	66	107	94	48	94	4.1	0	5.52877	0	5.52877	0	5.52877
2	15	19.5896	62	96	60	99	116	92	94	4.1
1	11	16.3608	58	125	66	105	101	48	95	4.1
2	13	16.7919	59	79	44	89	85	56	95	4.1
1	11	13.7203	54	91	50	89	47	66	96	4.1
2	10	14.0785	51	103	54	99	96	69	96	4.1
2	13	17.9845	67	117	50	98	181	51	99	4.1	0	5.92603	0	5.92603	0	5.92603
2	14	17.1806	61	104	67	91	62	57	99	4.1
2	15	17.3037	59	87	50	97	217	49	99	4.1	0	0.958904	0	0.958904	0	0.958904
1	11	20.5066	69	114	57	93	178	47	101	4.1
1	10	13.7863	52	94	54	92	45	70	101	4.1
2	11	14.8315	52	99	46	88	53	59	101	4.1
2	10	19.0199	67	125	70	99	75	60	102	4.1
2	13	17.5871	60	110	59	92	126	47	103	4.1
2	14	16.9322	56	120	66	87	34	58	103	4.1
2	15	21.3339	61	116	62	93	127	60	104	4.1
1	15	21.0728	72	120	70	102	56	66	105	4.1
1	11	20.0413	69	113	61	106	54	59	105	4.1
1	10	13.6593	53	104	68	91	58	88	105	4.1
1	10	14.5776	50	94	60	90	87	74	105	4.1
2	15	18.9233	66	99	54	87	70	66	105	4.1	0	6.83014	0	6.83014	0	6.83014
2	10	17.5602	63	131	76	97	150	42	106	4.1
2	15	20.6279	61	103	62	85	98	42	106	4.1	0	1.19452	0	1.19452	0	1.19452
2	13	15.6431	54	106	57	95	118	68	107	4.1
2	10	13.8315	50	100	62	91	61	51	107	4.1
2	10	14.642	51	93	46	98	102	58	107	4.1
1	10	15.6955	56	98	53	98	46	95	108	4.1
2	12	16.4105	61	114	57	97	157	54	108	4.1	1	1.10137	0	3.59452	0	3.59452
1	11	15.7996	61	98	60	91	97	56	111	4.1
1	13	15.1999	59	114	63	93	56	75	112	4.1	0	2.5863	0	2.5863	0	2.5863
2	12	18.0607	63	106	57	101	62	61	112	4.1
1	11	15.1531	57	108	68	92	50	67	113	4.1	0	3.21096	0	3.21096	0	3.21096
2	10	16.3381	54	108	59	96	112	57	120	4.1	0	3.16986	0	3.16986	0	3.16986
2	14	16.7688	65	134	69	102	67	79	122	4.1
2	13	22.5633	66	110	60	93	57	63	123	4.1
2	15	22.924	70	101	60	94	72	65	124	4.1
1	11	15.8025	56	95	50	100	82	60	126	4.1	0	6.87945	0	6.87945	0	6.87945
1	13	13.2822	54	91	48	90	68	52	126	4.1	0	1.31233	0	1.31233	0	1.31233
2	11	15.2235	52	96	50	95	60	69	127	4.1
2	15	16.7046	61	89	65	99	90	65	127	4.1
2	11	24.1437	72	125	68	99	62	39	129	4.1
2	12	14.578	58	110	70	98	49	58	132	4.1
2	15	18.2716	63	134	73	106	57	67	133	4.1
2	15	19.2239	65	91	60	86	71	54	134	4.1
2	11	16.2697	59	86	45	87	48	39	136	4.1
1	12	15.0935	55	88	58	95	35	56	140	4.1	0	1.07397	0	1.07397	0	1.07397
1	13	24.5845	78	126	68	97	121	35	142	4.1	1	2.02466	1	4.9726	0	9.10137
2	12	18.029	59	70	50	87	107	55	142	4.1
2	10	13.1918	52	86	47	95	39	85	145	4.1
2	14	17.4394	58	102	57	84	107	60	147	4.1
2	15	32.3829	83	136	69	96	177	44	153	4.1	0	8.94247	1	6.18356	0	8.94247
2	15	17.5831	61	103	56	95	53	79	169	4.1	0	1.80274	0	1.80274	0	1.80274
1	10	17.7168	65	111	64	102	39	54	171	4.1	0	1.87123	0	1.87123	0	1.87123
1	11	16.445	55	94	53	91	92	80	24	4.2	0	7.06027	0	7.06027	0	7.06027
2	14	15.4663	58	117	61	103	78	39	49	4.2
1	11	18.0782	57	109	52	97	14	56	52	4.2
2	12	18.0119	56	111	57	94	61	48	55	4.2	0	1.64658	0	1.64658	0	1.64658
2	10	20.8986	67	88	62	90	62	71	56	4.2
2	15	18.1461	66	107	57	96	46	87	61	4.2	0	1.12055	0	1.12055	0	1.12055
1	11	13.315	54	92	66	87	49	60	63	4.2
2	10	13.7174	53	106	53	92	75	57	63	4.2	1	6.08767	0	6.08767	0	6.08767
2	14	20.6985	67	111	58	97	80	59	66	4.2
2	10	13.172	49	90	52	83	49	60	68	4.2
1	11	15.5239	63	81	41	91	35	63	69	4.2	0	3.21644	0	3.21644	0	3.21644
2	13	15.2408	53	130	80	96	60	64	69	4.2
2	14	15.7074	58	90	48	88	58	43	70	4.2
1	11	15.0757	51	108	53	95	42	65	72	4.2
1	10	20.5458	69	106	57	93	80	86	72	4.2
1	11	17.2887	58	115	50	101	39	76	73	4.2
2	12	14.6728	57	92	46	114	94	56	74	4.2	0	6.42466	0	6.42466	0	6.42466
2	15	20.6297	64	92	65	95	56	62	76	4.2	0	7.52329	0	7.52329	0	7.52329
1	12	21.2605	73	116	53	92	96	55	78	4.2
1	11	17.7727	66	102	62	87	49	64	78	4.2
2	14	19.7487	66	124	73	92	59	47	78	4.2
1	11	13.5581	52	101	53	86	32	70	79	4.2
1	14	17.5052	61	100	50	90	38	62	79	4.2
1	12	16.322	65	98	54	91	68	52	79	4.2
2	15	21.1587	64	121	61	110	52	85	79	4.2	0	1.14795	0	1.14795	0	1.14795
1	11	19.2901	69	132	81	90	39	72	80	4.2	0	7.21096	0	7.21096	0	7.21096
2	11	16.4665	61	118	60	100	76	75	80	4.2
2	14	15.4149	57	103	51	92	77	76	80	4.2
1	10	15.4184	55	106	52	89	133	58	82	4.2	0	5.03562	0	5.03562	0	5.03562
2	13	18.5648	67	92	51	80	92	46	82	4.2
1	12	15.0868	55	90	60	84	121	72	83	4.2
2	15	17.1538	59	105	63	85	56	49	83	4.2
1	11	20.5476	63	113	85	88	107	63	85	4.2	0	6.08767	0	6.08767	0	6.08767
2	14	23.0009	72	131	69	89	72	53	85	4.2
2	15	24.4229	73	108	64	84	55	57	85	4.2
1	11	13.9372	52	118	60	91	69	78	86	4.2
1	11	20.23	65	106	59	94	52	76	88	4.2
1	10	19.1136	59	95	57	92	87	40	88	4.2
1	11	14.4834	57	90	50	97	71	48	89	4.2
2	10	14.7449	56	91	52	84	66	50	89	4.2	0	1.34247	0	1.34247	0	1.34247
2	15	23.0831	68	117	60	96	44	45	90	4.2	0	3.22192	0	3.22192	0	3.22192
2	11	18.9318	63	111	59	94	88	68	90	4.2
2	10	14.4135	54	107	50	95	111	57	91	4.2
2	14	17.5139	62	104	52	96	82	70	91	4.2
2	11	14.5889	64	94	51	86	51	48	91	4.2
2	10	15.7005	53	95	45	84	63	49	92	4.2
2	13	18.3423	63	98	59	83	59	59	93	4.2
2	11	15.2157	52	94	48	99	73	57	93	4.2
2	14	18.9357	60	93	61	92	63	66	93	4.2
1	13	18.7556	57	91	43	95	87	52	94	4.2
2	13	17.6224	54	104	57	98	85	48	95	4.2
2	14	18.3268	59	104	58	95	67	73	95	4.2
2	10	17.8798	59	100	65	108	62	54	96	4.2	0	4.46849	0	4.46849	0	4.46849
2	13	20.987	64	97	62	100	59	55	96	4.2
2	10	14.1322	48	96	46	92	53	69	96	4.2
2	12	18.4638	62	91	50	96	52	65	97	4.2	0	0.753425	0	0.753425	0	0.753425
1	13	15.9567	60	97	54	99	85	60	98	4.2
2	11	17.8963	58	107	52	91	59	57	99	4.2
1	10	12.926	54	123	54	102	79	66	100	4.2
1	10	15.2503	53	123	66	106	63	58	100	4.2
1	10	20.0694	67	110	70	94	109	83	100	4.2	0	6.6	0	6.6	0	6.6
2	14	17.8326	65	90	50	85	45	67	100	4.2
2	12	19.1454	58	103	56	106	68	63	101	4.2	0	5.01918	0	5.01918	0	5.01918
2	12	17.1682	65	91	53	95	72	49	101	4.2
2	15	18.3525	64	101	59	87	60	54	103	4.2
2	14	20.5924	63	99	57	95	35	55	103	4.2
2	15	17.7679	68	94	54	93	139	48	104	4.2
1	11	19.7043	59	92	54	102	58	73	106	4.2
2	15	17.9968	63	108	53	87	145	43	107	4.2
2	14	21.6811	65	101	59	86	108	64	107	4.2	0	6.93425	0	6.93425	0	6.93425
2	10	12.6194	49	95	55	96	133	54	108	4.2	0	1.64932	0	1.64932	0	1.64932
2	11	15.4235	54	90	62	92	63	58	109	4.2
1	11	15.1384	55	90	70	96	90	57	110	4.2
1	11	19.9662	77	110	62	93	103	65	111	4.2
2	13	15.7342	59	82	59	98	105	86	112	4.2
2	10	13.9613	50	118	60	96	51	64	113	4.2
1	11	15.3077	60	104	53	105	58	80	116	4.2
2	14	16.1877	58	115	59	99	61	65	121	4.2
1	10	15.1212	55	88	48	107	90	53	122	4.2
1	12	21.9422	66	97	52	99	58	60	125	4.2
1	11	15.4586	66	100	66	98	64	59	128	4.2
1	12	17.8534	60	100	60	97	74	97	131	4.2	0	6.87945	0	6.87945	0	6.87945
1	12	14.4898	50	116	59	93	40	89	134	4.2
1	10	26.5755	88	115	57	106	122	47	137	4.2
2	15	18.3268	68	111	54	96	107	59	142	4.2	0	2.03288	0	2.03288	0	2.03288
2	15	19.393	66	105	54	93	88	60	142	4.2
1	13	22.6326	73	120	53	94	80	29	46	4.3	0	9.49041	0	9.49041	0	9.49041
2	11	18.2385	58	110	51	95	81	45	56	4.3
2	10	14.7444	56	85	45	86	59	56	58	4.3
2	12	18.8825	70	105	62	93	47	47	61	4.3
2	15	22.8001	68	99	59	86	63	61	62	4.3
2	11	14.9858	57	99	63	97	88	66	63	4.3
2	13	17.9949	62	111	53	107	61	56	64	4.3
2	12	22.8399	68	125	64	94	121	54	65	4.3	0	6.31507	0	6.31507	0	6.31507
2	12	15.185	54	94	54	92	59	75	66	4.3	0	3.47397	0	3.47397	0	3.47397
2	15	21.0868	69	99	51	91	160	45	67	4.3
2	14	17.2271	63	105	60	93	76	49	69	4.3	0	3.32877	0	3.32877	0	3.32877
2	14	21.299	62	82	47	90	57	59	69	4.3
2	14	23.6838	68	115	62	91	66	41	70	4.3
1	12	17.9333	58	101	51	90	64	54	72	4.3
2	14	15.7827	56	102	60	98	44	65	74	4.3	0	6.06301	0	6.06301	0	6.06301
2	10	18.2231	66	100	60	92	48	46	75	4.3
2	14	18.0603	59	117	60	94	52	53	76	4.3
1	10	15.3196	58	97	51	96	42	60	77	4.3
2	14	19.6143	72	125	59	92	85	56	77	4.3
1	11	16.0961	55	106	65	107	54	72	78	4.3
1	15	19.7927	67	123	56	102	80	49	79	4.3	0	8.99178	0	8.99178	0	8.99178
2	11	15.1687	59	108	59	90	70	72	79	4.3
1	10	18.4773	73	126	80	89	80	66	80	4.3	0	3.58082	0	3.58082	0	3.58082
1	10	15.2469	51	114	40	90	56	61	80	4.3	0	1.01644	0	1.01644	0	1.01644
1	11	15.0122	51	94	54	87	24	93	80	4.3
1	11	19.1207	64	96	58	118	61	76	81	4.3
2	14	22.6085	64	96	47	99	65	57	82	4.3
2	11	15.2367	54	114	58	92	78	83	83	4.3	0	3.92877	0	3.92877	0	3.92877
2	13	17.8837	61	96	61	81	53	75	83	4.3	0	5.63836	0	5.63836	0	5.63836
2	11	17.1099	58	90	46	99	99	71	85	4.3
2	15	16.3668	60	120	57	87	58	62	86	4.3	0	8.85205	0	8.85205	0	8.85205
2	15	20.1558	68	94	51	95	64	58	86	4.3
1	11	28.3384	93	140	75	100	123	54	87	4.3
1	10	19.3878	65	105	55	100	56	62	88	4.3
2	15	17.3003	62	100	67	98	53	86	89	4.3	0	4.83014	0	4.83014	0	4.83014
2	10	15.6665	53	98	43	83	179	40	89	4.3
2	14	26.5507	77	95	64	83	90	54	89	4.3
2	13	20.5592	61	95	53	96	72	62	90	4.3	0	8.13425	0	8.13425	0	8.13425
2	14	22.8756	75	98	51	93	107	70	91	4.3
2	13	18.6445	63	97	49	99	52	58	91	4.3
2	11	15.5345	58	104	57	100	60	53	92	4.3
2	14	22.3757	69	97	55	92	74	59	93	4.3
1	10	14.9578	55	100	56	95	52	52	94	4.3
2	10	14.2548	55	115	55	87	66	55	94	4.3
2	12	20.8628	71	107	58	94	96	62	95	4.3
2	14	21.5911	68	97	54	92	59	59	95	4.3	0	3.3863	0	3.3863	0	3.3863
1	10	24.5084	79	132	64	98	42	85	96	4.3
1	13	22.9143	73	114	50	99	94	34	96	4.3
2	13	20.4751	63	91	51	86	54	63	97	4.3	0	1.04384	0	1.04384	0	1.04384
2	12	18.2586	61	84	62	75	86	53	97	4.3
2	13	14.8388	59	115	66	96	60	71	98	4.3	0	9.17808	0	9.17808	0	9.17808
2	10	15.955	53	90	60	84	67	47	98	4.3
2	13	21.104	63	112	61	92	74	76	99	4.3	0	6.54247	0	6.54247	0	6.54247
2	12	21.2808	75	112	69	86	115	43	99	4.3
2	15	18.2358	70	111	72	87	51	54	99	4.3
2	15	18.2552	57	104	60	98	52	64	99	4.3	0	4.11233	0	4.11233	0	4.11233
2	15	16.6551	56	84	58	92	66	41	99	4.3
1	14	16.3759	67	128	63	103	50	49	100	4.3	0	5.30411	0	5.30411	0	5.30411
2	13	19.3821	64	101	62	103	77	48	101	4.3	0	6.06027	0	6.06027	0	6.06027
2	14	18.2356	58	90	50	93	71	61	103	4.3	0	5.35068	0	5.35068	0	5.35068
2	15	17.2423	62	90	54	87	33	63	104	4.3
1	11	14.6753	53	90	67	100	82	73	105	4.3
1	13	14.7051	58	90	50	91	54	68	105	4.3
2	14	15.6284	55	119	58	105	119	73	105	4.3
1	11	15.5237	54	92	51	98	102	63	107	4.3
2	10	14.75	52	110	70	96	88	103	108	4.3	0	0.945205	0	0.945205	0	0.945205
2	10	17.1397	65	102	41	93	49	55	108	4.3	0	1.67671	0	1.67671	0	1.67671
2	14	19.1623	62	109	69	92	64	57	109	4.3
2	10	14.5467	53	89	50	85	39	56	109	4.3
2	15	18.317	66	96	63	88	96	52	110	4.3	0	8.26849	0	8.26849	0	8.26849
1	10	15.8883	52	106	69	98	75	65	111	4.3	0	6.51507	0	6.51507	0	6.51507
2	12	14.6713	54	100	51	94	91	50	112	4.3	0	7.88219	0	7.88219	0	7.88219
2	13	20.5191	63	92	51	89	68	74	112	4.3	0	5.33699	0	5.33699	0	5.33699
2	13	15.0103	54	86	54	92	97	53	112	4.3
2	13	16.6796	57	111	62	91	93	47	113	4.3
1	10	15.0446	52	90	60	103	41	65	116	4.3
2	11	16.7658	56	106	60	89	79	59	116	4.3	0	1.01644	0	1.01644	0	1.01644
2	13	15.7336	57	86	50	99	147	34	116	4.3	1	4.27671	0	7.18356	0	7.18356
1	13	17.8301	61	85	51	101	83	37	118	4.3
2	13	18.0045	62	91	55	89	53	51	119	4.3
2	13	19.8274	72	108	50	107	161	40	120	4.3	0	2.01918	0	2.01918	0	2.01918
1	10	17.0526	57	120	64	97	87	55	121	4.3
2	14	18.0293	61	89	64	94	78	54	121	4.3	0	3.08767	0	3.08767	0	3.08767
1	11	17.0191	58	98	66	81	57	67	122	4.3	0	8.72055	0	8.72055	0	8.72055
2	13	15.4266	57	104	54	97	71	78	122	4.3
2	10	14.8025	50	103	55	88	53	58	122	4.3
2	15	18.2507	62	109	56	90	54	80	123	4.3
2	11	16.4702	62	107	59	104	140	29	127	4.3
2	10	13.9924	53	103	55	86	101	65	127	4.3
1	11	17.0985	64	92	50	93	36	53	134	4.3
2	14	26.5539	75	108	53	93	75	55	135	4.3
2	11	22.8467	64	110	50	91	56	65	141	4.3	0	7.78904	0	7.78904	0	7.78904
2	14	24.2678	67	124	67	87	157	54	143	4.3
2	11	16.3727	55	103	56	101	82	67	146	4.3
1	15	19.4176	65	121	68	95	112	38	55	4.4
1	11	20.4503	64	100	70	101	220	46	56	4.4
1	11	20.17	71	99	50	82	227	52	56	4.4
2	14	19.425	66	107	49	99	46	51	56	4.4
2	14	23.7332	69	112	56	87	42	67	57	4.4
2	12	15.3502	58	124	64	100	111	70	59	4.4	0	6.20274	0	6.20274	0	6.20274
2	12	17.3708	63	90	48	93	59	51	59	4.4
2	11	18.222	64	130	74	100	86	74	61	4.4
2	15	17.3301	60	101	59	92	111	61	61	4.4
1	11	18.1192	62	108	63	101	50	56	64	4.4
2	15	24.1401	75	116	73	86	45	56	64	4.4
2	12	15.843	56	108	56	88	73	57	65	4.4	0	3.2411	0	3.2411	0	3.2411
1	12	13.999	61	101	54	101	71	62	66	4.4
2	13	21.443	68	106	59	95	103	61	66	4.4
2	15	30.2663	86	114	68	83	101	54	67	4.4
1	10	13.1842	48	90	60	87	47	61	69	4.4
2	14	19.9838	72	108	78	90	46	51	69	4.4
2	13	18.8077	62	104	56	91	48	58	69	4.4
2	13	18.3375	62	103	58	89	38	65	69	4.4
2	15	18.9784	66	89	47	84	92	56	69	4.4	0	2.29863	0	2.29863	0	2.29863
1	10	15.2379	54	90	60	92	44	91	71	4.4
2	14	17.5499	63	103	43	100	95	42	71	4.4
2	14	18.1434	68	96	52	90	84	35	72	4.4	0	6.69315	0	6.69315	0	6.69315
1	10	16.5216	56	99	49	104	44	51	76	4.4
2	14	18.114	55	105	55	92	66	47	76	4.4
1	10	13.6067	54	101	54	92	66	66	78	4.4	0	2.7589	0	2.7589	0	2.7589
2	12	16.0594	57	105	51	89	55	64	78	4.4	0	0.953425	0	0.953425	0	0.953425
1	15	33.7802	105	129	63	96	161	29	81	4.4
2	15	20.6904	67	117	65	91	81	74	81	4.4	0	2.07671	0	2.07671	0	2.07671
2	14	16.9444	58	99	47	84	111	39	81	4.4	0	2.99178	0	2.99178	0	2.99178
1	11	15.04	58	102	59	94	47	68	82	4.4	0	6.38356	0	6.38356	0	6.38356
2	12	16.2891	58	123	50	92	77	40	82	4.4
2	12	19.1483	65	111	61	97	106	49	82	4.4
2	11	19.2659	63	92	57	98	89	69	82	4.4
1	11	15.6307	57	114	56	94	64	94	83	4.4	0	2.80548	0	2.80548	0	2.80548
1	12	19.5556	66	108	55	91	32	55	83	4.4
2	14	22.3041	71	101	60	92	75	76	83	4.4
2	10	20.8033	68	90	58	101	46	47	83	4.4	0	6.25479	0	6.25479	0	6.25479
2	11	15.1548	58	118	61	89	59	63	84	4.4
2	15	20.392	65	128	58	99	47	45	85	4.4
2	13	16.686	52	90	52	100	50	52	85	4.4
2	15	21.7584	65	126	63	87	69	61	86	4.4
2	12	18.1024	62	122	69	94	40	78	86	4.4
2	11	16.412	57	102	53	103	43	54	86	4.4
2	14	20.0184	67	117	61	93	51	71	87	4.4
2	11	14.2332	51	100	70	92	164	71	87	4.4	0	6.94247	0	6.94247	0	6.94247
2	11	15.5867	55	138	51	92	81	66	88	4.4
1	12	15.4902	62	103	59	99	82	52	89	4.4
1	10	14.4856	52	108	70	94	54	86	90	4.4
1	12	19.9533	70	105	52	99	175	49	92	4.4	0	5.04384	0	5.04384	0	5.04384
2	14	14.9172	60	103	57	102	47	66	92	4.4
1	10	15.2637	56	117	57	102	106	49	94	4.4
1	11	16.4317	59	99	55	92	55	77	94	4.4
2	10	16.9681	59	100	41	92	68	67	94	4.4
2	13	17.0709	63	90	60	94	49	82	94	4.4
1	11	12.6665	50	116	51	95	42	62	95	4.4	0	3.83562	0	3.83562	0	3.83562
1	11	16.9375	56	98	52	97	58	72	95	4.4
2	10	20.0868	65	116	67	102	49	65	95	4.4	0	3.98356	0	3.98356	0	3.98356
2	12	15.1942	55	108	63	104	52	69	95	4.4	0	4.01096	0	4.01096	0	4.01096
2	14	20.1506	63	108	56	88	103	49	95	4.4	0	4.06575	0	4.06575	0	4.06575
1	11	16.1704	62	108	58	100	48	64	97	4.4	0	1.03562	0	1.03562	0	1.03562
2	13	18.0047	59	100	52	105	52	57	97	4.4
2	10	14.7584	52	83	56	82	62	86	98	4.4
2	13	18.6884	58	81	47	90	52	46	98	4.4
2	12	20.2546	68	111	67	93	53	68	99	4.4
2	10	14.9779	50	103	58	86	38	68	99	4.4
1	11	18.3089	69	96	52	96	80	41	100	4.4
1	11	12.7684	53	92	50	96	35	68	100	4.4
1	11	20.0903	71	90	50	96	90	37	101	4.4
1	11	16.4448	62	106	61	106	34	101	103	4.4	0	4.14247	0	4.14247	0	4.14247
1	11	17.412	64	97	63	102	128	53	105	4.4
2	12	19.8994	65	92	50	88	64	51	106	4.4	0	2.12603	0	2.12603	0	2.12603
2	10	15.583	53	82	52	82	51	59	106	4.4
1	12	13.2509	56	110	56	97	41	64	108	4.4	0	0.964384	0	0.964384	0	0.964384
2	11	18.5603	63	100	60	91	78	55	108	4.4	0	0.958904	0	0.958904	0	0.958904
1	10	16.0627	56	93	60	86	45	55	109	4.4	0	2.20548	0	2.20548	0	2.20548
2	15	18.2235	61	130	79	85	172	57	109	4.4
2	11	20.5856	66	115	62	129	44	57	109	4.4	0	3.78904	0	3.78904
2	15	21.1869	69	108	59	86	53	89	110	4.4
2	11	14.5874	56	82	43	93	71	51	111	4.4	0	7.93973	0	7.93973	0	7.93973
1	12	22.3414	76	116	62	100	112	47	112	4.4
1	11	16.3934	50	98	72	112	80	82	112	4.4
2	14	21.8356	65	104	57	87	63	54	112	4.4
2	14	18.2589	62	101	55	85	66	60	112	4.4
1	12	17.6302	59	111	51	99	70	80	113	4.4
1	10	14.9912	53	94	49	96	70	66	115	4.4
2	13	21.9566	65	122	74	91	92	46	116	4.4
2	13	17.1832	57	99	50	82	63	52	118	4.4	0	9.33973	0	9.33973	0	9.33973
2	10	14.508	57	90	42	81	58	62	122	4.4
2	14	23.8123	79	109	55	92	94	53	130	4.4
2	15	19.1658	61	107	61	89	44	72	136	4.4
2	10	16.2347	49	92	50	97	63	45	139	4.4	0	0.715068	0	0.715068	0	0.715068
2	15	21.6328	65	106	64	113	92	43	142	4.4
2	14	17.5234	61	110	51	96	53	63	149	4.4
2	11	18.1668	52	98	46	93	101	47	156	4.4	0	6.80822	0	6.80822	0	6.80822
2	13	16.7969	65	96	41	88	133	91	159	4.4
2	13	13.3741	55	89	53	97	50	46	46	4.5
2	14	20.5693	69	97	63	91	37	67	48	4.5	0	2.95068	0	2.95068	0	2.95068
2	11	13.3012	58	106	64	90	60	44	53	4.5
1	14	18.3519	70	105	54	98	39	57	58	4.5
2	12	18.828	65	126	63	95	86	83	59	4.5
2	11	17.2478	60	90	51	94	49	99	59	4.5
1	10	16.8977	58	96	49	96	106	44	60	4.5
2	11	13.6001	52	120	66	90	60	66	60	4.5
2	14	23.2244	66	105	55	94	63	48	62	4.5
2	10	13.7991	55	102	61	88	70	61	62	4.5
1	11	21.2641	75	86	38	101	83	57	63	4.5
2	15	23.5043	70	104	63	97	74	63	64	4.5
1	10	14.2865	49	92	64	98	50	77	66	4.5	0	2.40548	0	2.40548	0	2.40548
2	14	18.0768	63	100	54	83	63	53	67	4.5
1	15	18.9118	67	127	67	97	54	88	68	4.5
1	10	15.0046	52	95	48	95	68	53	70	4.5
2	11	17.9391	61	122	87	95	45	41	70	4.5
2	13	15.6055	58	94	60	97	58	48	70	4.5
2	11	13.6077	50	80	50	99	87	86	70	4.5	0	2.45205	0	2.45205	0	2.45205
1	13	19.9609	76	100	57	97	197	51	71	4.5	1	2.56986	0	7.85753	0	7.85753
2	15	19.9792	62	103	53	101	71	60	71	4.5	0	4.93699	0	4.93699	0	4.93699
2	15	20.5396	66	99	57	96	48	49	71	4.5
2	15	21.2633	71	104	59	101	84	60	72	4.5
2	14	15.185	52	97	50	87	60	75	73	4.5
2	12	14.1816	52	116	60	95	74	87	74	4.5
2	15	18.1641	60	87	64	87	52	50	74	4.5
1	10	14.7653	56	103	71	92	56	70	75	4.5
2	11	14.3815	51	102	48	90	55	67	76	4.5	0	1.98904	0	1.98904	0	1.98904
1	10	17.1294	60	109	57	90	87	58	77	4.5
2	15	19.8738	65	114	56	80	48	49	78	4.5
2	14	24.2086	73	110	58	84	33	57	78	4.5
1	10	22.3543	74	98	52	94	59	94	79	4.5	1	3.45205	0	3.45205	0	3.45205
2	12	16.8687	68	108	65	85	64	71	80	4.5	0	2.66849	0	2.66849	0	2.66849
2	15	15.8224	56	95	43	84	68	88	80	4.5
2	12	15.7827	58	100	70	96	122	86	81	4.5
2	15	16.7979	54	91	72	80	62	70	81	4.5	0	3.12055	0	3.12055	0	3.12055
1	13	17.8884	61	99	54	97	48	66	82	4.5
2	15	16.4659	60	109	74	82	79	98	82	4.5
2	11	17.8698	64	98	49	103	69	49	82	4.5
1	12	21.8104	61	112	64	89	97	35	84	4.5
1	10	18.9529	73	99	54	84	93	47	84	4.5	0	9.08219	0	9.08219	0	9.08219
1	10	20.1604	55	92	63	102	54	58	84	4.5	0	3.95616	0	3.95616	0	3.95616
2	10	12.551	51	130	80	99	63	71	84	4.5
1	12	18.1213	65	91	50	94	88	48	85	4.5
2	11	21.4854	67	112	60	98	79	39	85	4.5
2	12	15.1309	60	87	45	78	69	59	85	4.5
2	14	19.1718	65	97	46	87	68	59	86	4.5
2	11	16.2037	58	96	54	80	67	87	87	4.5	0	5.63836	0	5.63836	0	5.63836
2	15	31.6406	83	120	63	97	43	66	87	4.5
2	14	16.1915	56	102	57	91	47	75	87	4.5	0	3.85205	0	3.85205	0	3.85205
2	12	22.1436	69	95	44	97	47	51	87	4.5	0	1.18904	0	1.18904	0	1.18904
2	11	21.5864	71	92	54	92	104	47	87	4.5
2	15	21.5978	72	106	69	99	128	40	88	4.5
1	11	13.3606	52	122	66	84	49	82	90	4.5	0	3.79726	0	3.79726	0	3.79726
1	10	14.6756	53	94	47	87	31	56	90	4.5
2	13	19.6417	60	113	59	89	61	40	91	4.5
2	15	15.248	60	97	59	81	37	51	91	4.5
2	12	14.567	57	92	60	98	115	48	91	4.5
2	11	18.4861	58	81	53	94	105	54	91	4.5
1	11	17.8958	58	110	80	90	69	62	92	4.5	0	7.06027	0	7.06027	0	7.06027
2	11	15.9035	53	114	62	92	85	56	93	4.5
2	14	16.4844	58	90	60	88	62	71	93	4.5
2	14	16.7488	55	126	65	90	65	50	94	4.5
2	13	18.231	62	115	57	92	63	44	94	4.5
2	11	17.6928	61	106	54	98	71	55	94	4.5
2	12	17.6443	61	104	63	95	94	66	94	4.5	0	0.969863	0	0.969863	0	0.969863
2	12	18.0408	61	97	53	101	51	66	94	4.5	0	2.44384	0	2.44384	0	2.44384
1	12	17.6495	66	115	74	86	36	83	95	4.5
1	14	19.6281	67	108	55	89	56	54	95	4.5
1	12	17.1922	65	100	51	102	50	83	95	4.5
2	14	17.9204	62	109	61	104	73	50	95	4.5
1	12	18.4691	57	111	79	91	30	69	96	4.5
1	11	15.8485	57	81	45	80	73	69	98	4.5	0	4.29589	0	4.29589	0	4.29589
1	12	14.3025	54	98	56	94	22	72	100	4.5
2	13	17.747	57	97	55	94	45	52	100	4.5	0	8.12603	0	8.12603	0	8.12603
2	12	17.1078	58	115	58	99	49	65	101	4.5	0	5.71233	0	5.71233	0	5.71233
2	13	19.9865	62	127	73	93	117	43	102	4.5
2	14	18.7255	59	104	57	93	202	45	102	4.5	0	6.16986	0	6.16986	0	6.16986
2	10	18.9392	60	101	62	95	39	66	102	4.5
2	12	19.9418	65	102	50	81	90	55	103	4.5
1	11	18.5604	60	104	63	96	77	69	104	4.5	0	5.56164	0	5.56164	0	5.56164
1	12	15.7907	53	102	52	89	123	40	104	4.5
2	14	19.1467	63	116	58	91	27	58	104	4.5
2	15	19.5605	59	106	63	95	51	49	104	4.5
1	12	13.4142	56	82	50	97	68	68	105	4.5
2	14	21.4224	64	124	70	96	134	42	105	4.5
2	14	20.7716	67	112	61	84	69	65	105	4.5	0	2.11507	0	2.11507	0	2.11507
2	15	21.2188	65	108	63	84	35	69	105	4.5
1	11	15.9851	60	102	40	81	51	88	107	4.5
1	11	22.497	67	112	60	95	82	46	108	4.5
1	13	15.3186	59	111	71	92	75	59	109	4.5
2	14	19.4379	61	96	54	85	45	60	109	4.5
1	12	16.3072	56	114	58	96	47	62	111	4.5
2	15	18.2832	66	100	55	96	92	67	112	4.5
2	14	17.0465	61	118	58	90	109	54	115	4.5
2	14	18.9196	61	106	67	95	54	45	116	4.5
2	10	12.7971	60	96	61	89	71	56	117	4.5
2	12	17.8342	64	104	57	103	217	49	119	4.5
2	11	18.4592	58	104	57	98	70	63	121	4.5
2	13	22.7065	66	108	67	102	90	40	123	4.5
2	10	18.7631	69	108	64	89	52	55	131	4.5
2	15	24.3132	77	105	64	95	53	52	134	4.5	0	7.30685	0	7.30685	0	7.30685
1	10	19.1998	63	114	60	90	56	65	137	4.5
2	12	20.3873	60	116	66	98	47	75	137	4.5
2	13	18.6166	63	112	61	93	87	62	143	4.5
2	11	14.4717	51	100	55	94	47	94	149	4.5
1	14	19.5371	63	113	46	105	56	77	154	4.5	0	3.25205	0	3.25205	0	3.25205
1	12	21.4875	75	95	61	91	73	64	186	4.5
2	13	20.7612	63	107	63	86	91	43	38	4.6
2	12	18.8557	65	103	63	92	49	64	45	4.6
2	10	18.0262	72	95	54	94	42	41	50	4.6
1	11	23.9866	77	126	59	91	77	56	51	4.6	0	4.65205	0	4.65205	0	4.65205
2	14	19.2175	59	111	69	88	61	71	52	4.6
2	13	15.7272	59	98	60	94	75	70	55	4.6
1	12	15.1108	55	102	64	97	119	72	56	4.6	0	5.9863	0	5.9863	0	5.9863
2	13	17.9181	59	116	69	100	66	92	58	4.6	0	1	0	1	0	1
2	11	15.9204	55	108	60	91	86	55	58	4.6	0	4.04932	0	4.04932	0	4.04932
2	15	16.8862	61	122	70	93	42	55	60	4.6
2	12	17.0859	55	84	64	90	83	59	61	4.6
2	14	23.1633	68	109	59	87	65	83	64	4.6	0	2.03288	0	2.03288	0	2.03288
2	11	14.519	53	101	56	88	49	69	64	4.6
1	14	17.2082	62	114	53	109	30	71	65	4.6	0	2.53699	0	2.53699	0	2.53699
1	14	18.9164	67	127	58	100	83	69	66	4.6	0	5.96986	0	5.96986	0	5.96986
2	12	18.9075	65	112	67	86	53	62	66	4.6	0	4.33425	0	4.33425	0	4.33425
2	15	19.6838	63	94	67	86	38	86	67	4.6
2	14	23.0142	73	94	52	96	33	63	67	4.6
2	12	17.3778	61	105	58	90	43	49	68	4.6
1	14	15.4326	68	97	58	97	72	78	69	4.6	0	5.32055	0	5.32055	0	5.32055
1	10	33.5043	101	120	78	98	130	43	70	4.6
2	12	18.652	63	110	62	98	77	49	72	4.6	0	2.4411	0	2.4411	0	2.4411
2	14	18.6851	61	100	56	97	116	31	72	4.6
2	10	14.02	52	69	46	78	49	69	72	4.6
1	10	14.7584	52	116	64	96	46	47	73	4.6
1	12	15.3108	58	92	50	104	39	63	73	4.6	0	1.18904	0	1.18904	0	1.18904
1	10	14.3885	50	90	68	89	60	93	73	4.6
2	14	19.9435	61	121	59	82	75	46	73	4.6	0	3.04658	0	3.04658	0	3.04658
2	11	17.0967	60	93	54	98	43	54	73	4.6
2	13	18.1862	62	90	60	94	67	79	73	4.6
1	11	17.0757	58	100	53	104	30	60	74	4.6
1	15	23.129	78	91	54	91	64	59	75	4.6
2	15	16.7267	56	114	61	89	50	76	75	4.6
2	14	17.3785	64	123	65	91	39	58	76	4.6	1	1.74247	0	1.74247	0	1.74247
2	15	20.2105	64	99	57	108	53	58	76	4.6	0	1.8137	0	1.8137	0	1.8137
2	12	17.9391	66	110	60	89	104	68	77	4.6	0	7.1726	0	7.1726	0	7.1726
2	10	16.7342	57	108	59	94	34	73	77	4.6
2	11	18.2441	57	99	52	89	41	79	77	4.6	0	3.06849	0	3.06849	0	3.06849
2	14	20.0115	60	97	54	90	91	48	77	4.6
1	10	18.7596	67	114	86	87	74	61	78	4.6
1	10	21.0594	73	106	52	85	97	45	78	4.6	0	3.16438	0	3.16438	0	3.16438
1	10	16.1436	58	98	57	96	75	62	78	4.6	0	4.79726	0	4.79726	0	4.79726
1	10	14.7687	52	93	52	99	68	72	78	4.6
2	10	15.7366	55	91	54	95	101	91	78	4.6
1	12	16.3538	58	110	59	91	107	68	79	4.6	0	2.06849	0	2.06849	0	2.06849
2	10	14.9112	58	116	70	100	75	82	79	4.6
2	14	16.9012	62	104	64	82	60	88	79	4.6
1	15	16.7269	65	125	67	96	48	53	80	4.6	0	3.2274	0	3.2274	0	3.2274
2	15	19.5397	60	101	53	100	70	66	80	4.6
1	14	18.7888	65	104	55	86	40	61	81	4.6	0	7.52329	0	7.52329	0	7.52329
2	13	16.231	61	96	50	85	66	52	81	4.6
1	14	14.3737	54	92	54	102	43	56	82	4.6
2	14	24.2046	68	106	55	97	60	74	82	4.6
2	12	18.6214	62	99	53	87	61	47	82	4.6	0	0.961644	0	0.961644	0	0.961644
1	11	13.7461	50	114	50	91	60	57	83	4.6	0	8.48493	0	8.48493	0	8.48493
2	14	23.0889	71	98	56	85	84	47	83	4.6	0	4.93151	0	4.93151	1	4.93151
2	12	18.661	61	94	50	83	48	69	83	4.6	0	5.94521	0	5.94521	0	5.94521
2	13	14.4994	56	90	58	96	36	74	83	4.6
1	12	16.3553	62	96	56	93	38	51	84	4.6
1	13	15.5576	53	100	60	94	63	69	87	4.6
2	14	18.2492	73	119	58	92	49	43	87	4.6
2	10	18.1001	60	117	78	97	164	54	87	4.6	0	2.03288	0	2.03288	0	2.03288
1	12	21.0807	76	95	50	90	57	69	88	4.6
1	10	15.2663	58	90	67	104	96	63	88	4.6	0	6.86301	0	6.86301	0	6.86301
2	15	17.4693	60	100	57	94	76	45	88	4.6	0	0.99726	0	0.99726	0	0.99726
2	11	20.3801	70	90	62	101	105	47	88	4.6
2	12	22.0039	67	120	80	93	71	48	89	4.6
2	12	23.8706	78	98	50	92	64	52	89	4.6
2	15	17.8513	67	106	55	102	59	53	90	4.6
2	13	17.3067	58	125	65	99	108	59	91	4.6
2	15	20.4999	64	115	72	85	64	46	91	4.6	0	7.01918	0	7.01918	0	7.01918
2	11	15.1925	53	96	50	87	72	67	91	4.6
2	14	17.6282	65	85	41	87	46	56	91	4.6	0	6.99452	0	6.99452	0	6.99452
2	10	23.9886	69	98	64	100	141	40	92	4.6	0	1.15616	0	1.15616	0	1.15616
1	10	22.9904	68	122	65	100	184	51	93	4.6
1	11	25.6893	78	117	50	97	222	43	93	4.6
1	11	20.3209	64	100	55	89	71	60	93	4.6
2	14	14.8872	56	106	61	84	76	58	93	4.6
2	10	13.5705	53	110	80	89	92	51	94	4.6	0	1.99178	0	1.99178	0	1.99178
2	15	19.3893	62	110	58	85	56	55	94	4.6
2	11	16.4522	59	102	51	100	66	49	94	4.6	0	1.63014	0	1.63014	0	1.63014
2	12	20.4495	64	86	39	99	48	52	94	4.6
1	13	19.7301	65	116	55	95	26	60	95	4.6
2	15	19.7574	70	111	64	92	123	59	97	4.6
2	13	20.5389	63	119	67	99	79	49	98	4.6	0	0.715068	0	0.715068	0	0.715068
1	14	17.4853	60	127	69	96	99	58	99	4.6	0	6.03014	0	6.03014	0	6.03014
2	14	18.1706	64	89	59	82	42	48	99	4.6
1	11	19.6759	65	100	60	84	59	77	100	4.6
2	11	15.5324	51	102	54	92	74	59	102	4.6	0	0.994521	0	0.994521	0	0.994521
2	15	19.1917	62	100	60	90	52	56	102	4.6
2	10	21.8837	69	100	60	91	360	37	102	4.6	0	7.07945	0	7.07945	0	7.07945
2	14	21.5049	69	91	45	84	42	46	102	4.6
1	12	16.6837	53	96	58	88	116	48	103	4.6	0	1.15616	0	1.15616	0	1.15616
1	11	16.1909	61	127	80	105	82	61	104	4.6
1	14	16.4581	64	106	46	94	65	47	104	4.6
2	15	17.7999	60	98	54	91	86	52	105	4.6
2	11	15.3681	60	85	51	85	84	62	106	4.6	0	4.72329	0	4.72329	0	4.72329
1	13	14.4588	56	112	53	89	65	73	107	4.6
1	13	32.7996	94	130	82	94	132	50	108	4.6	0	2.2137	0	2.2137	0	2.2137
1	11	21.6744	74	114	64	99	88	97	108	4.6
2	15	18.3422	61	116	68	96	91	51	109	4.6
2	13	21.1517	68	109	61	88	99	51	109	4.6
2	12	25.3622	80	132	65	102	143	46	110	4.6
1	10	14.2395	53	98	62	92	40	78	111	4.6
1	11	14.4953	55	92	44	93	45	62	112	4.6	0	4.18082	0	4.18082	0	4.18082
2	14	16.3343	60	110	62	92	62	62	115	4.6
2	12	15.2758	52	100	58	91	60	80	117	4.6
2	14	20.6207	66	109	55	89	40	75	118	4.6	0	6.53973	0	6.53973	1	3.47123
2	13	16.4825	58	122	66	101	78	52	124	4.6
2	13	22.1954	66	101	53	95	60	65	126	4.6
2	15	19.9181	69	97	53	83	71	42	126	4.6	0	6.97534	0	6.97534	0	6.97534
1	12	20.0757	74	110	58	99	45	59	127	4.6	0	2.99178	0	2.99178	0	2.99178
2	15	22.9931	70	127	70	77	66	55	131	4.6
2	13	15.6399	64	95	56	101	157	64	131	4.6
2	15	22.964	67	90	60	87	56	47	132	4.6
1	13	17.436	62	132	64	94	47	49	134	4.6
1	10	18.5972	64	117	58	91	286	46	135	4.6	0	5.79452	0	5.79452	0	5.79452
2	14	23.4099	69	99	65	88	135	43	137	4.6	0	2.25205	0	2.25205	0	2.25205
1	11	25.4075	83	118	71	111	45	44	138	4.6
2	14	19.1646	62	91	50	92	93	73	150	4.6	0	1.47671	0	1.47671	0	1.47671
2	10	17.6503	56	95	52	92	40	80	151	4.6
1	11	16.0443	58	115	48	100	105	46	160	4.6	0	1.00274	0	1.00274	0	1.00274
1	10	13.7117	53	104	51	98	42	76	164	4.6
2	13	16.736	62	119	57	94	76	42	179	4.6
2	11	16.369	65	114	71	101	77	65	44	4.7
2	14	16.2031	60	120	62	99	87	89	50	4.7	0	7.13699	0	7.13699	0	7.13699
2	13	20.8122	61	114	59	88	107	63	50	4.7	0	3.14521	0	3.14521	0	3.14521
2	10	16.2693	57	92	58	94	234	54	52	4.7
1	15	17.8993	60	120	80	90	68	95	55	4.7
2	14	19.2894	64	93	51	96	78	51	56	4.7	0	5.00548	0	5.00548	0	5.00548
2	14	20.0168	72	116	61	105	40	51	60	4.7
2	15	20.9745	66	112	59	89	65	74	60	4.7
2	14	17.7515	56	116	61	92	140	90	62	4.7
2	10	17.0179	60	102	61	95	59	83	63	4.7	0	5.45753	0	5.45753	0	5.45753
2	13	17.7019	65	98	48	98	63	66	63	4.7
2	14	16.3955	57	97	56	91	65	58	63	4.7
1	11	17.3731	51	94	50	68	55	83	64	4.7
1	11	13.8393	60	82	43	95	144	54	64	4.7
2	11	18.0612	62	108	67	99	49	50	64	4.7
2	13	15.4667	50	93	43	96	75	54	64	4.7
1	15	16.7474	55	118	58	97	57	52	65	4.7	0	5.97808	0	5.97808	0	5.97808
1	11	15.2787	56	94	60	91	48	72	65	4.7	0	1.28493	0	1.28493	0	1.28493
1	12	13.1357	49	88	60	87	41	64	65	4.7	0	4.42466	0	4.42466	0	4.42466
1	10	19.2185	69	87	45	90	48	49	66	4.7	0	5.05753	0	5.05753	0	5.05753
2	15	22.7022	69	123	70	87	84	53	66	4.7
2	10	14.1723	49	107	59	99	65	69	66	4.7	0	6.42466	0	6.42466	0	6.42466
2	14	16.8618	57	103	54	99	52	68	66	4.7
2	15	18.0129	60	96	64	81	85	47	66	4.7	0	6.57534	0	6.57534	0	6.57534
2	14	14.36	56	95	58	91	63	71	66	4.7
2	14	16.4025	56	100	51	97	68	58	67	4.7	0	7.16712	0	7.16712	0	7.16712
2	10	14.2395	51	93	52	88	120	54	67	4.7
1	11	19.806	62	112	59	90	79	60	69	4.7
2	15	25.1164	74	100	54	94	166	54	70	4.7
2	15	16.0462	58	96	53	98	55	59	70	4.7
2	15	19.736	62	92	50	88	45	49	70	4.7
2	10	13.4666	59	74	44	82	49	65	70	4.7
1	13	15.0966	63	99	50	98	52	63	71	4.7
2	11	19.5605	65	112	62	91	63	60	71	4.7
1	10	15.8055	57	133	58	90	40	53	73	4.7	0	9	0	9	0	9
2	14	15.9024	63	105	57	77	67	75	73	4.7	0	7.42192	0	7.42192	0	7.42192
1	12	14.492	52	100	52	97	55	98	75	4.7
2	14	20.8161	64	92	53	98	65	57	76	4.7
2	13	26.7361	88	111	54	97	60	49	77	4.7
2	13	15.7225	57	96	60	82	69	42	77	4.7
2	10	14.2651	50	107	57	100	158	55	78	4.7
2	13	20.8038	68	106	57	102	46	44	78	4.7
2	15	17.9179	59	90	68	85	50	52	78	4.7
1	12	18.3263	62	126	60	97	60	67	79	4.7
1	14	20.745	69	119	65	101	86	53	79	4.7
2	14	20.4787	64	99	53	85	38	44	79	4.7
1	12	18.0228	70	107	53	99	71	67	80	4.7
1	11	16.3032	64	92	66	100	102	49	80	4.7
2	15	19.4891	67	118	68	95	38	46	80	4.7
2	15	19.095	64	107	59	101	45	51	80	4.7
2	11	16.8836	63	100	68	106	27	62	80	4.7
2	11	14.8466	60	90	58	110	52	70	80	4.7
2	15	18.7293	62	102	62	93	39	58	81	4.7
2	10	17.6071	58	101	57	82	175	63	81	4.7
2	14	18.4021	54	86	62	91	67	36	81	4.7
2	11	15.0667	60	77	54	105	57	75	81	4.7	0	8.04932	0	8.04932	0	8.04932
2	15	18.3375	58	107	57	81	48	57	82	4.7	0	6.93973	0	6.93973	0	6.93973
2	12	16.2098	60	106	55	103	61	52	82	4.7	0	5.0411	0	5.0411	0	5.0411
2	11	17.4957	61	100	60	95	112	74	82	4.7	0	1.09041	0	1.09041	0	1.09041
2	15	21.8531	77	111	59	98	82	46	83	4.7
1	12	18.9767	69	93	50	99	55	55	84	4.7	0	7.52055	0	7.52055	0	7.52055
2	15	26.6303	74	118	60	93	74	66	84	4.7
1	15	19.2077	69	117	69	100	64	39	85	4.7
1	13	17.9297	74	99	56	101	102	48	85	4.7	0	8.38356	0	8.38356	0	8.38356
2	14	15.9766	63	90	60	81	45	44	85	4.7
2	14	16.7011	58	98	66	84	53	67	86	4.7	0	6.47945	0	6.47945	0	6.47945
2	14	20.6213	71	118	57	102	104	46	87	4.7
2	10	19.2292	62	105	50	85	69	60	87	4.7
2	13	15.788	59	116	46	86	64	79	88	4.7
2	13	22.8698	68	115	60	95	55	51	88	4.7	0	3.64384	0	3.64384	0	3.64384
2	15	21.192	72	107	71	97	111	72	88	4.7	0	8.33699	0	8.33699	0	8.33699
1	10	19.5398	62	100	58	97	43	66	89	4.7	0	2.54521	0	2.54521	0	2.54521
2	12	18.8712	65	98	53	84	69	46	89	4.7
2	14	15.9375	57	95	64	92	72	63	90	4.7
1	12	16.8211	56	92	50	94	93	65	91	4.7	0	6.92603	0	6.92603	0	6.92603
1	14	15.668	61	130	66	104	98	54	92	4.7
1	15	22.5909	80	98	56	100	62	56	92	4.7
2	13	19.8347	71	100	58	85	98	62	92	4.7	0	5.98082	0	5.98082	0	5.98082
2	14	18.9993	65	90	60	88	86	66	93	4.7
1	10	18.2202	64	103	61	102	108	58	94	4.7	0	4.13151	0	4.13151	0	4.13151
2	14	20.9339	61	124	66	89	42	40	94	4.7	0	8.71507	0	8.71507	0	8.71507
2	14	18.324	68	104	57	97	102	50	94	4.7
2	12	18.5816	66	97	54	82	74	66	94	4.7
2	15	20.1247	69	114	62	88	115	45	95	4.7
2	14	17.9927	67	100	60	111	53	59	95	4.7
2	14	19.2635	60	90	48	85	65	43	95	4.7
1	15	18.2603	68	122	65	92	52	48	96	4.7
1	11	16.1937	62	109	50	89	86	36	96	4.7
2	10	16.464	60	111	42	98	88	50	96	4.7
2	11	16.7975	58	85	57	90	90	73	96	4.7
2	14	20.4867	65	106	59	89	120	51	97	4.7
1	10	20.4592	63	121	66	118	104	64	100	4.7
1	12	23.9818	72	107	54	96	145	38	100	4.7	0	2.91233	0	2.91233	0	2.91233
2	15	17.7511	63	101	52	96	95	75	100	4.7	0	1.96438	0	1.96438	0	1.96438
1	10	17.1193	58	98	68	97	71	69	101	4.7	0	4.41644	0	4.41644	0	4.41644
2	14	17.2756	64	122	63	102	62	67	101	4.7	0	2.47397	0	2.47397	0	2.47397
2	13	23.0961	73	109	72	85	55	64	101	4.7
1	10	17.878	64	120	70	107	84	50	102	4.7
1	11	13.4623	52	98	53	96	74	63	102	4.7	0	7.15068	0	7.15068	0	7.15068
2	14	17.2778	57	118	72	95	50	67	102	4.7
2	14	18.7067	69	105	60	94	147	55	103	4.7	0	0.967123	0	0.967123	0	0.967123
2	13	18.7416	58	104	59	93	71	49	104	4.7
2	10	13.1159	49	90	60	92	63	86	104	4.7	0	8.36712	0	8.36712	0	8.36712
2	10	13.9543	48	80	68	91	64	77	104	4.7
1	12	18.0488	64	102	54	94	27	96	105	4.7
2	15	19.8237	63	118	47	88	58	54	107	4.7
2	14	29.5847	79	113	60	87	90	44	107	4.7
2	10	19.3648	60	103	62	91	130	65	107	4.7	0	1.12877	0	1.12877	0	1.12877
2	13	13.5156	59	97	57	102	129	65	107	4.7
2	14	20.436	64	96	50	103	43	65	108	4.7
2	15	23.3069	72	120	66	86	92	56	110	4.7
2	13	16.8359	60	106	47	87	42	51	110	4.7	0	1.16986	0	1.16986	0	1.16986
1	12	18.1739	56	109	42	97	69	84	111	4.7
2	15	21.1818	66	105	54	87	78	51	111	4.7	0	4.3589	0	4.3589	0	4.3589
2	14	18.7097	59	80	50	88	52	46	111	4.7	0	6.05205	0	6.05205	0	6.05205
2	13	21.7998	67	117	55	96	181	71	112	4.7
2	10	16.9805	56	99	60	102	69	90	112	4.7
2	10	18.9822	59	111	58	92	67	55	114	4.7
1	11	20.0778	69	100	53	101	63	49	115	4.7
2	10	21.2574	70	105	44	83	55	67	116	4.7	0	6.36164	0	6.36164	0	6.36164
2	15	20.794	64	108	60	87	101	48	117	4.7	0	1.92877	0	1.92877	0	1.92877
1	13	14.6429	54	102	58	92	55	66	120	4.7	0	4.2411	0	4.2411	0	4.2411
2	10	15.2836	52	106	83	95	82	76	120	4.7	0	2.53151	0	2.53151	0	2.53151
2	14	18.2096	61	118	82	87	81	57	121	4.7	0	2.53699	0	2.53699	0	2.53699
1	12	26.3475	83	123	71	93	46	66	122	4.7
1	11	15.0888	52	123	54	97	55	66	123	4.7
1	11	18.7784	56	102	51	110	82	67	123	4.7
2	10	14.1457	50	102	57	85	38	59	124	4.7	0	5.45205	0	5.45205	0	5.45205
2	15	18.6114	65	108	61	97	75	56	125	4.7
2	12	12.9415	53	103	58	82	91	61	126	4.7
1	10	22.3278	76	118	62	90	54	67	127	4.7	0	2.8	0	2.8	0	2.8
2	11	13.6647	62	99	50	92	51	62	127	4.7	0	5.89315	0	5.89315	0	5.89315
2	13	18.2577	64	122	66	94	127	51	128	4.7
2	13	18.8517	65	116	58	94	41	54	128	4.7
2	15	23.2879	70	107	61	90	95	65	128	4.7	0	8.31507	0	8.31507	0	8.31507
2	14	15.2714	49	127	78	97	70	61	135	4.7	0	9.14521	0	9.14521	0	9.14521
1	11	20.1335	60	106	53	99	58	74	136	4.7	0	1.8	0	1.8	0	1.8
1	10	20.8581	68	84	50	90	104	55	137	4.7
1	10	20.6691	64	113	41	100	28	69	139	4.7
1	11	14.7051	57	102	63	102	131	40	139	4.7	0	3.04932	0	3.04932	0	3.04932
2	10	15.7637	58	100	56	97	106	49	205	4.7
1	11	15.8402	52	72	43	88	73	43	52	4.8
2	11	15.0956	57	70	58	101	67	54	52	4.8
1	15	19.759	65	96	64	96	143	47	53	4.8
1	12	14.1258	55	90	46	87	39	41	55	4.8
2	15	18.0891	61	96	57	90	54	77	56	4.8
1	15	21.7757	69	133	58	98	63	56	58	4.8
1	12	16.0646	68	80	58	100	116	53	59	4.8
2	13	17.255	56	97	54	93	108	50	60	4.8
2	14	16.4237	58	103	61	90	69	50	61	4.8	0	8.4	0	8.4	0	8.4
2	10	15.8977	52	108	70	87	75	68	63	4.8	0	2.90685	0	2.90685	0	2.90685
2	15	20.0115	60	116	61	91	65	56	64	4.8	0	4.91233	0	4.91233	0	4.91233
2	13	18.9453	66	96	51	87	97	40	65	4.8	0	9.0411	0	9.0411	0	9.0411
2	14	19.5945	64	104	56	90	130	36	66	4.8
2	12	19.6124	60	83	56	96	37	69	66	4.8
2	13	18.331	66	96	53	85	72	53	68	4.8
2	15	25.4581	74	120	62	95	66	48	70	4.8	0	2.96712	0	2.96712	0	2.96712
1	15	16.0147	66	91	55	100	55	53	71	4.8	0	5.92603	0	5.92603	0	5.92603
2	14	19.6986	60	118	77	93	67	39	71	4.8
2	13	17.2888	54	117	62	92	75	56	71	4.8
2	10	13.7047	52	82	44	95	82	64	72	4.8	0	1.36438	0	1.36438	0	1.36438
1	11	23.9636	73	96	55	93	147	55	73	4.8	0	4.08493	0	4.08493	0	4.08493
2	14	16.6016	64	99	60	92	71	59	73	4.8	0	3.66027	0	3.66027	0	3.66027
2	15	15.0311	60	100	52	98	66	57	74	4.8	0	5	0	5	0	5
2	14	18.5437	62	100	50	95	73	42	74	4.8
2	15	16.276	61	98	52	90	95	66	75	4.8	0	4.89863	0	4.89863	0	4.89863
2	11	19.3965	57	122	68	84	60	54	77	4.8
2	14	19.3962	62	97	62	87	82	42	77	4.8	0	8.09315	0	8.09315	0	8.09315
2	11	16.48	60	93	52	86	47	62	77	4.8	0	5.72603	0	5.72603	0	5.72603
1	12	15.0863	62	110	60	95	208	34	78	4.8
2	14	20.7756	64	117	66	86	51	40	78	4.8	0	1.99452	0	1.99452	0	1.99452
2	12	16.0081	66	106	68	83	151	44	78	4.8	0	5.40822	0	5.40822	0	5.40822
2	12	17.7515	61	104	54	116	50	50	78	4.8	1	0.594521	0	8.41644	0	8.41644
2	10	17.8614	59	90	60	99	99	62	78	4.8
1	11	14.3663	55	102	48	91	65	47	79	4.8	0	6.65479	0	6.65479	0	6.65479
2	15	17.2318	59	106	61	85	117	62	79	4.8
2	14	20.4503	69	101	55	97	71	47	79	4.8
1	12	15.6147	57	101	61	91	92	56	80	4.8	0	6.89589	0	6.89589	0	6.89589
1	10	13.7403	50	97	57	88	75	58	80	4.8
2	13	25.3486	76	119	58	83	68	48	80	4.8	0	5.88767	0	5.88767	0	5.88767
2	12	15.5504	54	96	51	97	130	47	80	4.8	0	2.07123	0	2.07123	0	2.07123
2	15	19.2578	64	123	78	97	145	52	81	4.8
2	12	17.3358	60	101	55	96	74	75	81	4.8
2	13	17.4094	65	90	50	83	140	72	81	4.8
1	15	23.3326	79	123	60	104	84	43	82	4.8
1	10	21.4792	70	105	44	85	47	62	83	4.8	0	5.52877	0	5.52877	0	5.52877
1	14	21.3998	75	100	53	92	38	67	83	4.8	0	1.91781	0	1.91781	0	1.91781
2	15	19.7574	66	108	76	88	61	97	83	4.8
2	13	17.7724	67	104	50	84	83	68	83	4.8
2	13	17.2264	71	96	56	92	67	48	83	4.8
2	13	16.8647	61	90	66	92	43	55	84	4.8	0	1.47671	0	1.47671	0	1.47671
1	11	16.9582	59	108	57	95	24	79	85	4.8
1	12	14.9061	59	74	40	89	52	86	85	4.8	0	2.39726	0	2.39726	0	2.39726
2	15	17.5952	58	117	55	90	62	58	85	4.8	0	8.17534	0	8.17534	0	8.17534
2	13	25.5078	77	100	56	95	53	52	85	4.8	0	2.93425	0	2.93425	0	2.93425
1	10	16.1491	59	88	50	95	55	47	86	4.8
2	14	15.0745	56	110	70	96	108	46	86	4.8
2	10	19.1501	64	99	60	85	44	54	86	4.8
2	13	22.4128	71	112	63	95	85	56	87	4.8
2	10	15.6047	59	95	54	91	75	59	87	4.8
1	11	14.5429	59	110	62	100	44	69	88	4.8
2	11	15.5046	62	97	59	95	118	49	88	4.8
1	12	15.0098	58	107	47	91	43	54	89	4.8
2	13	18.9602	62	105	59	107	71	41	89	4.8	0	7.63288	0	7.63288	0	7.63288
1	10	22.5068	75	121	65	94	144	48	90	4.8
2	12	16.8	62	111	58	93	118	57	90	4.8
2	15	19.0266	61	109	67	85	45	75	90	4.8	0	6.76164	0	6.76164	0	6.76164
2	13	17.4143	63	92	58	84	104	46	90	4.8
2	12	18.9758	63	101	63	83	63	41	91	4.8	0	2.87671	0	2.87671	0	2.87671
2	14	16.9297	62	96	50	101	99	49	91	4.8
1	11	20.2665	69	129	58	89	186	59	93	4.8
2	13	18.8679	61	116	60	100	74	42	93	4.8	0	1.86849	0	1.86849	0	1.86849
2	13	18.1061	70	90	50	92	78	67	93	4.8	0	3.72055	0	3.72055	0	3.72055
1	13	15.5282	58	100	52	84	42	78	94	4.8
1	11	14.8543	53	80	52	96	81	58	95	4.8	0	3.05479	0	3.05479	0	3.05479
1	15	16.2549	63	104	55	100	68	60	96	4.8
1	10	18.0102	60	104	52	88	60	83	96	4.8
1	11	20.2243	66	108	60	99	40	60	97	4.8	0	9.36164	0	9.36164	0	9.36164
1	14	17.8739	68	107	42	85	57	74	97	4.8
1	10	13.5445	54	77	49	90	58	80	98	4.8
2	13	17.345	65	100	60	89	85	48	98	4.8	0	0.964384	0	0.964384	0	0.964384
2	14	18.3591	62	100	58	93	58	53	98	4.8
1	12	17.0132	73	94	58	103	47	76	99	4.8	0	2.49041	0	2.49041	0	2.49041
2	11	15.9026	61	123	69	104	77	66	99	4.8
2	12	19.2894	66	110	56	93	81	68	101	4.8
2	15	24.6942	83	109	56	91	82	41	101	4.8
2	15	18.4873	62	100	51	86	39	73	101	4.8
2	11	16.1712	64	93	54	92	106	57	101	4.8
1	12	16.0179	57	111	52	106	49	53	102	4.8
1	11	16.0594	58	101	59	97	177	48	102	4.8	1	5.04658	1	8.26849	0	8.26849
1	10	20.1531	64	90	50	91	80	71	102	4.8
2	15	19.2204	69	117	58	94	73	64	102	4.8	0	5.11233	0	5.11233	0	5.11233
2	10	14.5229	55	90	50	88	58	64	102	4.8
2	11	15.6572	58	125	57	99	70	59	103	4.8	0	2.06849	0	2.06849	0	2.06849
2	14	16.8728	67	111	61	90	74	61	103	4.8
2	15	20.1306	65	96	54	85	88	42	103	4.8	0	0.868493	0	0.868493	0	0.868493
1	12	21.1653	66	104	58	97	138	64	104	4.8	0	6.53699	0	6.53699	0	6.53699
1	12	18.1381	61	90	41	95	96	62	104	4.8
2	12	16.8712	60	111	59	95	59	68	104	4.8
2	14	20.1249	60	100	66	89	88	42	104	4.8	0	1.51233	0	1.51233	0	1.51233
1	10	17.3731	61	127	61	91	39	73	105	4.8	0	6.19726	0	6.19726	0	6.19726
2	15	14.7889	53	111	61	96	57	84	105	4.8
2	13	24.8325	73	111	55	99	49	48	105	4.8
1	10	16.6804	62	110	50	97	79	47	106	4.8	0	1.01644	0	1.01644	0	1.01644
2	10	15.6637	56	102	54	95	42	59	106	4.8
2	15	19.1075	62	112	65	97	79	69	107	4.8	0	2.90411	0	2.90411	0	2.90411
2	12	18.7343	59	109	57	91	88	71	108	4.8	0	2.11507	0	2.11507	0	2.11507
1	11	19.8811	60	100	55	91	86	70	110	4.8	0	6.36712	0	6.36712	0	6.36712
2	12	13.7283	55	92	62	90	46	76	112	4.8	0	6.18082	0	6.18082	0	6.18082
2	15	19.0999	64	118	60	95	56	60	113	4.8
2	12	15.9417	60	98	60	102	110	54	113	4.8
1	14	16.1983	67	123	82	88	44	91	114	4.8	0	2.17808	0	2.17808	0	2.17808
2	10	13.74	53	102	61	97	63	65	115	4.8
2	14	19.0735	62	100	50	92	77	42	115	4.8
2	11	21.7641	64	100	55	92	137	45	116	4.8
1	10	22.0565	77	98	53	99	71	62	117	4.8
2	15	19.1137	65	90	60	91	98	42	118	4.8
1	10	21.945	72	90	60	96	71	58	120	4.8
2	14	17.939	64	100	55	95	51	90	120	4.8
1	11	18.3002	66	94	43	87	61	40	121	4.8	0	8.01096	0	8.01096	0	8.01096
2	14	17.5727	57	110	80	97	55	89	121	4.8
2	10	17.5223	64	94	50	82	58	51	121	4.8	0	9.53699	0	9.53699	0	9.53699
2	13	17.5971	59	85	45	95	78	53	123	4.8	0	2.16164	0	2.16164	0	2.16164
1	10	16.0275	54	96	56	102	80	64	125	4.8	0	0.728767	0	0.728767	0	0.728767
2	11	15.035	53	104	64	98	127	65	127	4.8
1	11	22.9578	78	115	84	101	60	45	129	4.8	0	0.715068	0	0.715068	0	0.715068
2	13	14.876	59	95	57	100	95	55	134	4.8	0	9	0	9	0	9
2	11	15.648	59	101	54	95	47	78	136	4.8
1	10	17.9558	61	102	54	90	35	75	137	4.8
1	11	17.4581	59	103	56	97	179	38	138	4.8
2	13	16.6756	59	90	47	91	42	83	138	4.8	0	6.08767	0	6.08767	0	6.08767
2	11	20.7666	71	104	57	93	233	35	139	4.8	0	7.03288	0	7.03288	0	7.03288
1	11	18.4911	63	115	56	100	63	64	147	4.8	0	1.32329	0	1.32329	0	1.32329
1	12	18.6267	65	80	40	89	89	71	195	4.8
2	14	19.2044	63	115	56	95	59	51	35	4.9	0	1.04384	0	1.04384	0	1.04384
2	13	21.6236	75	97	55	97	69	49	52	4.9
2	13	16.1032	67	94	52	104	70	54	52	4.9
2	14	21.453	65	120	72	100	51	86	53	4.9
1	13	15.0273	59	108	59	84	68	67	54	4.9
2	13	19.2039	66	93	56	89	73	91	54	4.9
2	14	18.2038	63	90	61	84	49	77	57	4.9
2	14	19.6898	55	118	65	82	75	60	58	4.9	0	5.24932	0	5.24932	0	5.24932
2	12	14.8678	56	105	62	85	68	51	59	4.9
2	14	17.374	60	102	54	91	46	57	59	4.9
2	15	21.9875	68	99	54	88	57	61	59	4.9
2	14	18.3833	63	96	52	99	38	49	59	4.9
1	12	17.7515	60	94	48	87	84	61	60	4.9	0	2.99178	0	2.99178	0	2.99178
2	12	21.8606	67	101	63	94	72	66	61	4.9
1	10	17.6768	57	106	47	90	127	49	62	4.9	1	3.87397	0	8.02466	0	8.02466
2	14	21.4348	69	105	60	104	49	68	62	4.9
2	11	18.0358	61	115	63	90	33	64	62	4.9
2	12	15.291	57	109	59	96	44	66	62	4.9
2	14	19.8351	65	94	55	94	87	53	63	4.9
2	12	18.1061	64	116	52	110	56	72	65	4.9
2	14	17.1029	61	100	72	90	62	71	65	4.9
2	15	18.9181	59	76	54	84	36	92	66	4.9	0	4.34795	0	4.34795	0	4.34795
1	14	18.3434	64	127	67	81	39	60	70	4.9	0	6.07123	0	6.07123	0	6.07123
2	11	16.8462	58	100	54	100	103	36	70	4.9	0	4.0274	0	4.0274	0	4.0274
2	12	13.3709	53	88	47	76	71	65	70	4.9	0	6.06027	0	6.06027	0	6.06027
2	13	25.6154	81	124	54	99	47	38	71	4.9	1	2.49315	0	2.49315	0	2.49315
2	15	22.9568	74	107	62	86	43	63	71	4.9
2	15	23.4492	62	103	58	99	63	106	71	4.9
2	10	19.36	60	96	63	95	85	68	71	4.9
2	14	23.7881	77	123	80	91	164	51	72	4.9
2	13	27.4111	76	118	64	90	53	43	72	4.9
1	10	16.4311	61	96	60	93	52	66	73	4.9	0	8.90137	0	8.90137	0	8.90137
2	14	19.6659	62	90	45	90	56	56	74	4.9
1	11	17.6565	58	112	80	97	51	57	75	4.9
2	12	20.2703	67	111	42	91	103	52	75	4.9	0	2.99178	0	2.99178	0	2.99178
2	14	21.988	72	113	53	97	54	53	76	4.9
2	13	14.9088	60	106	65	93	88	84	76	4.9	0	7.82466	0	7.82466	0	7.82466
2	15	20.0542	74	120	62	94	30	58	77	4.9
2	15	18.45	60	103	62	92	127	60	77	4.9	0	1.01644	0	1.01644	0	1.01644
2	14	17.3048	58	98	77	75	62	62	77	4.9
2	12	20.6612	62	111	67	100	45	61	78	4.9
2	10	16.4982	56	95	48	96	99	70	78	4.9	0	2.10959	0	2.10959	0	2.10959
1	13	15.9103	63	94	50	92	92	69	79	4.9
2	15	20.0319	67	110	70	89	76	55	79	4.9	0	5.90685	0	5.90685	0	5.90685
2	15	18.3379	59	99	54	95	38	80	79	4.9
1	10	15.2016	54	99	54	95	62	54	82	4.9
1	13	16.5772	54	93	54	91	34	70	82	4.9
2	15	15.2306	57	111	51	95	52	51	82	4.9	0	3.3863	0	3.3863	0	3.3863
2	11	16.7782	68	100	76	96	109	62	82	4.9
2	15	19.9574	68	95	54	91	69	52	82	4.9
2	12	15.5069	56	93	55	89	71	63	82	4.9	0	2.99178	0	2.99178	0	2.99178
1	14	18.2273	64	108	82	95	45	87	83	4.9
1	10	19.2784	72	104	70	92	69	58	83	4.9	1	2.39452	0	2.39452	0	2.39452
1	11	14.1635	49	92	53	87	61	65	85	4.9
2	14	15.741	65	89	63	98	37	82	85	4.9	0	7.90959	0	7.90959	0	7.90959
1	12	22.4842	67	128	65	100	111	88	86	4.9	0	4.2	0	4.2	0	4.2
1	10	17.5064	64	108	67	97	60	72	86	4.9	0	7.01096	0	7.01096	0	7.01096
2	10	17.9255	59	121	60	93	74	56	86	4.9	0	6.60822	0	6.60822	0	6.60822
1	11	18.199	61	90	48	92	55	46	87	4.9
2	15	23.234	75	104	56	96	73	59	87	4.9
2	15	21.9917	67	114	61	86	54	74	88	4.9	0	3.96986	0	3.96986	0	3.96986
1	10	17.1225	54	110	59	104	54	74	89	4.9	0	2.10959	0	2.10959	0	2.10959
1	10	20.9635	65	116	52	99	82	48	90	4.9
2	14	19.8828	58	130	65	97	50	79	91	4.9
2	14	19.8318	61	112	62	107	79	42	91	4.9
2	14	18.7328	65	103	55	104	192	64	91	4.9	0	6.15068	0	6.15068	0	6.15068
1	10	17.3386	67	100	70	101	64	66	92	4.9
2	13	19.5956	60	113	58	94	77	62	92	4.9
1	10	19.5337	62	99	55	104	48	78	93	4.9	0	2.09041	0	2.09041	0	2.09041
1	11	24.1566	87	99	57	98	161	77	93	4.9	0	3.01096	0	3.01096	0	3.01096
1	10	23.0551	80	120	70	98	166	43	94	4.9
2	11	16.7742	59	101	59	96	114	49	94	4.9
1	11	22.1429	73	100	44	98	118	36	95	4.9
2	11	25.4534	66	129	68	94	64	63	95	4.9
2	11	16.8359	60	96	72	101	96	61	95	4.9	0	2.2137	0	2.2137	0	2.2137
1	10	15.7828	59	107	61	90	93	51	96	4.9
1	11	19.4969	63	101	51	92	44	72	96	4.9	0	3.27397	0	3.27397	0	3.27397
1	13	17.6001	68	83	49	92	69	47	96	4.9	0	8.61096	0	8.61096	0	8.61096
2	11	14.7227	57	88	50	94	56	55	97	4.9	0	1.98904	0	1.98904	0	1.98904
2	14	29.4035	79	129	88	98	38	46	97	4.9
2	10	14.4017	53	112	67	97	83	53	97	4.9
2	14	22.7188	75	100	78	91	68	40	97	4.9
2	15	21.1973	70	93	67	86	53	59	97	4.9
2	12	17.9471	62	103	63	94	45	55	99	4.9
2	15	21.3768	70	101	50	92	58	51	100	4.9
1	12	18.2035	67	127	58	94	32	78	101	4.9
1	13	17.1401	61	102	50	95	82	58	101	4.9	0	9.0274	0	9.0274	0	9.0274
1	13	20.2257	69	101	50	93	53	53	101	4.9	0	1.13151	0	1.13151	0	1.13151
2	14	20.6908	63	102	66	90	49	51	101	4.9
2	14	20.2991	64	92	52	94	39	50	101	4.9	1	3.50959	0	6.0274	1	2.41644
2	15	17.9914	63	105	57	98	86	46	102	4.9
2	10	14.4356	56	103	68	90	91	45	103	4.9	0	6.64658	0	6.64658	0	6.64658
1	12	15.4839	62	108	65	105	76	60	105	4.9
2	13	20.8933	61	127	60	81	110	58	105	4.9	0	1.87945	0	1.87945	0	1.87945
1	11	17.0275	62	104	50	92	56	56	106	4.9
1	12	13.4569	54	97	56	94	69	79	108	4.9
2	15	27.602	81	117	61	109	92	47	108	4.9
2	15	19.7313	72	113	53	93	173	46.1	108	4.9
2	10	15.583	55	84	48	91	104	43	108	4.9	0	8.03562	0	8.03562	0	8.03562
2	14	15.8847	58	100	64	85	51	55	110	4.9
1	12	15.6976	64	123	62	96	55	71	111	4.9	0	1.93699	0	1.93699	0	1.93699
2	15	24.5146	75	94	56	86	75	56	111	4.9
1	12	18.3823	64	107	53	91	51	47	112	4.9
1	11	16.7098	60	102	52	92	42	62	115	4.9
1	11	15.5998	54	89	47	104	90	73	115	4.9
2	12	15.8613	56	109	62	93	82	47	115	4.9	0	4.9863	0	4.9863	0	4.9863
2	14	21.5054	66	84	50	91	92	33	118	4.9
1	10	26.7445	83	100	60	98	110	76	119	4.9
2	11	16.7107	56	103	56	102	33	79	120	4.9	0	1.93699	0	1.93699	0	1.93699
1	11	15.3113	57	100	56	95	48	58	121	4.9
1	11	19.8436	65	121	74	97	116	61	124	4.9	1	1.00822	1	1.00822	0	6.86301
1	10	21.4964	78	121	65	112	184	46	125	4.9
2	11	12.3457	55	108	60	95	87	86	125	4.9	0	3.41096	0	3.41096	0	3.41096
2	12	21.4034	66	90	50	84	154	46	127	4.9
2	10	15.3179	57	105	57	86	82	51	128	4.9
2	11	15.4042	53	93	52	94	65	51	128	4.9	0	8.75342	0	8.75342	0	8.75342
1	11	14.5065	58	100	60	91	66	57	132	4.9
2	13	23.2044	71	116	58	96	55	54	134	4.9
1	11	21.51	76	116	52	95	83	82	137	4.9
2	10	18.0448	61	110	60	99	114	61	146	4.9
1	11	15.2166	55	111	67	96	76	68	148	4.9	0	3.31781	0	3.31781	0	3.31781
2	12	17.5172	60	105	57	91	62	48	159	4.9	0	8.16712	0	8.16712	0	8.16712
2	11	14.3856	52	107	61	90	62	57	163	4.9
2	15	18.9422	61	112	57	92	66	66	183	4.9
1	14	18.2056	60	122	64	96	70	52	194	4.9
2	12	20.0578	63	100	52	102	112	43	234	4.9
1	10	17.5559	58	109	60	103	47	48	277	4.9	0	3.12603	0	3.12603	0	3.12603
1	10	20.6472	68	100	72	104	48	111	30	5
2	12	20.8191	70	109	55	101	148	49	41	5
2	15	20.0833	73	96	48	93	85	46	48	5	1	1.12055	0	2.13973	0	2.13973
2	12	15.7827	58	107	58	95	61	93	54	5
2	10	16.7499	55	100	58	100	216	54	56	5
2	13	19.5993	68	104	62	89	76	62	57	5	0	1.73973	0	1.73973	0	1.73973
1	12	15.9241	60	118	59	93	27	76	60	5
1	10	16.3499	58	111	51	91	54	86	60	5
2	13	19.7757	60	100	50	98	69	70	60	5	0	6.40548	0	6.40548	0	6.40548
2	12	20.5847	68	110	54	95	151	53	61	5
2	14	20.3563	65	106	59	93	51	51	65	5
2	13	20.1041	61	105	65	86	216	50	65	5
1	13	14.3554	61	100	70	92	46	104	66	5	0	5.00548	0	5.00548	0	5.00548
2	10	17.2561	60	110	58	98	53	77	66	5
2	11	14.6518	60	100	50	84	104	66	67	5
2	14	13.8504	49	93	63	93	140	54	67	5
2	11	17.4316	60	110	62	91	46	84	68	5
2	13	12.9848	65	122	61	89	62	54	69	5	0	4.50685	0	4.50685	0	4.50685
2	12	21.8752	67	108	58	91	118	49	69	5
2	13	18.2976	60	110	58	92	52	57	70	5	0	1.7726	0	1.7726	0	1.7726
2	12	19.1623	67	100	60	89	76	37	70	5
2	10	16.0528	56	94	71	87	91	52	70	5
2	15	19.9452	71	127	54	90	58	50	72	5	0	2.43014	0	2.43014	0	2.43014
2	11	15.9851	60	111	60	97	86	52	72	5	0	3.0137	0	3.0137	0	3.0137
2	14	19.1757	67	98	72	84	67	90	72	5
1	10	13.0275	60	104	60	107	46	98	73	5
2	15	20.4023	65	92	54	100	92	46	73	5	0	8.58356	0	8.58356	0	8.58356
2	12	21.1895	70	88	62	95	54	47	73	5	0	0.934247	0	0.934247	0	0.934247
1	12	19.8189	69	96	53	89	79	57	76	5
2	15	16.9581	58	137	63	90	75	65	76	5
1	12	27.2565	83	110	70	100	73	59	77	5	0	4.42466	0	4.42466	0	4.42466
1	11	14.682	56	96	52	95	34	48	77	5
2	10	14.492	56	110	41	92	97	40	77	5	0	1.0274	0	1.0274	0	1.0274
2	12	16.9093	62	110	60	95	106	67	77	5
2	13	17.9297	63	98	66	90	58	41	77	5	0	4.32877	0	4.32877	0	4.32877
2	12	20.4444	68	81	55	91	285	44	77	5	0	1.82192	0	1.82192	0	1.82192
1	13	15.7171	55	121	69	94	71	65	79	5
1	11	18.8912	60	114	67	98	63	59	79	5
1	11	13.8101	48	99	47	100	76	69	79	5	0	6.11781	0	6.11781	0	6.11781
2	14	20.5291	67	102	60	92	33	78	79	5
1	10	14.8697	52	88	54	91	68	59	80	5
1	12	20.0969	66	123	79	91	34	48	81	5
1	12	23.5976	81	103	67	101	56	45	81	5
2	10	14.8663	58	115	57	91	93	38	81	5	0	9.56438	0	9.56438	0	9.56438
2	14	19.6334	58	114	59	83	56	54	81	5
2	14	18.0694	63	86	50	96	59	62	82	5	0	4.58356	0	4.58356	0	4.58356
2	14	19.563	61	117	73	93	48	46	83	5
2	12	17.3484	53	109	52	99	102	52	83	5	0	2.98082	0	2.98082	0	2.98082
2	11	17.5574	62	106	61	89	65	52	83	5	0	7.81918	0	7.81918	0	7.81918
2	15	22.3294	73	124	59	92	65	36	84	5	0	2.10411	0	2.10411	0	2.10411
2	15	20.4463	73	123	61	91	65	79	85	5	0	1.11507	0	1.11507	0	1.11507
2	10	15.5875	54	108	58	92	102	79	85	5
2	13	19.2535	63	99	45	94	50	69	85	5
1	12	16.8008	61	99	52	104	47	83	86	5
2	13	18.0091	64	115	70	102	45	63	86	5
1	10	24.5825	84	137	70	90	134	49	87	5	0	3.67945	0	3.67945	0	3.67945
2	11	19.1058	58	116	61	100	56	63	87	5
2	11	16.5308	61	101	58	102	66	66	87	5
2	15	19.0253	60	115	64	95	64	46	88	5
2	14	17.2527	59	108	61	103	56	65	88	5
2	15	21.7873	68	102	53	86	97	42	88	5
2	13	21.231	70	99	52	92	80	49	88	5	0	1.23562	0	1.23562	0	1.23562
2	10	20.8181	67	114	64	90	132	52	89	5	0	7.70137	0	7.70137	0	7.70137
2	11	13.7231	48	93	56	97	51	71	89	5
1	13	19.7269	67	119	66	104	33	65	90	5
1	11	19.3475	66	132	72	99	212	42	90	5	0	2.01918	0	2.01918	0	2.01918
1	13	28.0689	83	113	66	87	176	39	90	5
2	10	17.1742	62	112	70	83	105	63	90	5
2	14	19.433	66	110	52	94	39	67	90	5	0	5.71507	0	5.71507	0	5.71507
2	14	17.1308	55	99	53	90	62	66	90	5	0	1.72603	0	1.72603	0	1.72603
1	11	19.2897	66	110	80	106	94	45	91	5
1	15	17.4004	62	108	56	92	67	66	91	5
2	13	23.9781	72	105	53	95	64	61	91	5
2	14	16.9697	56	95	49	88	80	64	91	5
1	11	18.1933	62	95	50	86	47	59	92	5	0	7.98082	0	7.98082	0	7.98082
2	14	14.1366	52	100	69	91	57	56	92	5	0	6.10959	0	6.10959	0	6.10959
1	11	15.4817	59	102	67	79	61	73	93	5
1	12	14.4856	50	100	74	79	52	82	93	5	0	1.01918	0	1.01918	0	1.01918
2	13	20.2486	63	129	77	94	67	46	93	5
1	12	19.3479	67	111	65	100	77	53	94	5
2	15	21.7612	68	113	65	106	78	79	95	5
1	11	19.2813	64	107	43	103	97	44	96	5
2	13	19.5312	61	106	60	100	45	52	96	5
2	13	20.4635	62	103	60	85	74	45	96	5	0	1.75616	0	1.75616	0	1.75616
2	12	17.24	54	89	49	93	63	65	96	5	0	1.04658	0	1.04658	0	1.04658
1	10	17.6415	57	104	75	84	32	91	97	5
1	13	20.0709	74	103	63	105	64	55	97	5
1	11	18.4658	61	102	70	80	47	59	97	5
2	11	17.5093	54	99	53	95	57	43	97	5
1	13	18.0994	75	104	63	97	138	45	98	5
2	14	19.0178	61	105	58	101	53	69	98	5
2	14	16.4477	59	105	63	102	35	74	99	5
2	10	17.3084	60	90	50	94	80	71	99	5	0	4.98356	0	4.98356	0	4.98356
1	11	15.9421	52	99	57	84	58	78	100	5	0	8.63014	0	8.63014	0	8.63014
2	14	25.468	70	123	68	107	141	38	100	5
2	12	20.8799	68	117	57	83	87	49	100	5
2	14	19.1476	58	104	64	99	96	52	100	5	0	8.79726	0	8.79726	0	8.79726
2	13	17.2268	60	102	68	94	71	64	101	5
2	14	17.3632	60	91	50	92	95	55	101	5
2	13	25.9146	78	137	60	97	89	58	103	5
2	11	18.1333	59	109	58	81	114	56	103	5	0	6.27945	0	6.27945	0	6.27945
2	11	16.1672	60	102	40	97	26	75	103	5	0	1.27945	0	1.27945	0	1.27945
2	13	21.2093	68	129	66	86	81	46	104	5	0	5.26027	0	5.26027	0	5.26027
2	12	20.8333	66	126	59	86	45	51	104	5	0	1.93425	0	1.93425	0	1.93425
2	10	16.7734	62	92	54	88	118	67	104	5	0	3.89315	0	3.89315	0	3.89315
2	14	15.2898	59	109	59	94	59	76	106	5
2	11	15.7907	52	94	50	92	65	61	106	5	0	8.5589	0	8.5589	0	8.5589
2	14	18.0412	60	101	61	93	88	57	107	5
2	11	15.7111	54	94	50	91	29	64	108	5
2	11	20.9113	72	121	68	106	55	61	109	5
2	10	24.0031	82	116	72	96	122	46	109	5	1	1.93699	0	1.93699	0	1.93699
2	10	17.2889	57	103	53	94	120	52	109	5	0	5.10137	0	5.10137	0	5.10137
1	11	15.1326	58	110	70	91	49	71	110	5
2	14	20.4082	72	115	62	95	102	59	111	5
1	12	26.1212	84	112	53	94	115	54	113	5
2	14	18.7925	59	119	68	84	75	63	113	5	0	1.10411	0	1.10411	0	1.10411
1	12	22.509	74	127	59	97	86	48	115	5
1	10	23.7783	78	105	54	87	49	51	119	5	0	2.89315	0	2.89315	0	2.89315
1	10	17.873	64	109	64	101	81	59	126	5
1	10	22.192	74	101	53	91	142	69	126	5
1	11	15.0591	54	75	49	95	84	52	126	5	0	5.48219	0	5.48219	0	5.48219
2	11	12.5867	45	89	36	92	53	52	128	5	0	8.0274	0	8.0274	0	8.0274
2	10	15.624	50	96	44	89	67	78	130	5	0	4.79452	0	4.79452	0	4.79452
2	14	22.8625	61	112	71	92	148	67	133	5
2	13	16.3111	57	104	57	90	134	38	135	5	0	1.97808	0	1.97808	0	1.97808
1	10	18.5051	57	111	54	82	56	81	137	5	0	7.34247	0	7.34247	0	7.34247
2	14	25.974	80	115	60	85	43	42	138	5
1	11	14.4691	53	92	58	94	31	90	142	5
1	12	17.5492	58	96	49	92	45	72	143	5
1	11	33.7275	93	120	62	103	226	47	144	5
1	10	20.1608	72	113	70	106	179	71	147	5
1	11	17.1882	61	104	70	95	90	63	147	5
2	13	17.0311	58	90	60	103	66	52	147	5
1	12	17.1835	63	98	63	98	113	64	149	5
1	11	15.502	55	104	66	100	98	50	151	5	0	6.06027	0	6.06027	0	6.06027
2	13	19.1843	66	95	50	98	70	66	158	5	0	1.6274	0	1.6274	0	1.6274
1	10	12.8328	48	96	58	93	46	83	169	5
2	10	19.4826	58	92	56	96	61	39	170	5	0	3.89315	0	3.89315	0	3.89315
1	13	30.9311	105	137	77	109	268	40	203	5			0	5	0	5
2	13	19.0781	59	113	57	93	87	50	28	5.1	0	3.16164	0	3.16164	0	3.16164
2	15	16.0982	58	92	53	89	66	62	42	5.1
1	10	17.0573	60	108	57	79	40	54	44	5.1	0	4.47671	0	4.47671	0	4.47671
2	14	20.9708	62	124	70	86	84	72	46	5.1
2	12	14.7291	60	99	58	101	85	60	49	5.1
2	15	22.3258	71	101	40	103	50	65	54	5.1
2	12	23.0337	62	130	54	107	72	43	55	5.1
2	11	19.5637	60	97	60	108	52	54	55	5.1
2	15	20.3475	59	107	60	89	48	39	57	5.1
1	12	16.581	62	105	54	96	36	48	58	5.1
2	15	17.3003	61	95	48	81	46	59	59	5.1
2	13	14.2687	50	84	56	91	60	85	59	5.1	0	1.30411	0	1.30411	0	1.30411
2	11	13.0898	55	80	50	100	116	41	60	5.1
2	13	23.2053	76	90	50	97	62	45	61	5.1
2	14	17.4031	59	120	77	95	87	74	62	5.1
2	10	15.4305	52	104	60	90	208	53	63	5.1
2	15	19.0253	61	100	56	90	82	77	64	5.1	0	1.20548	0	1.20548	0	1.20548
2	10	13.059	49	98	54	95	96	37	64	5.1	0	6.91507	0	6.91507	0	6.91507
1	12	14.684	55	106	46	100	76	42	65	5.1
1	12	18.2092	66	90	58	104	131	63	65	5.1
1	10	23.9621	78	105	66	91	107	59	67	5.1
2	15	17.1742	62	102	57	108	45	62	67	5.1
2	15	18.5348	64	84	50	91	107	44	67	5.1
2	11	18.4658	61	106	54	91	68	69	68	5.1
2	13	21.2853	66	103	52	99	107	48	68	5.1	0	4.37534	0	4.37534	0	4.37534
1	11	15.1053	53	101	50	101	26	78	69	5.1
2	10	17.6766	53	98	46	104	70	45	72	5.1
2	13	22.0873	79	124	67	102	52	53	73	5.1
2	11	18.0273	62	100	64	102	85	46	73	5.1	0	5.47397	0	5.47397	0	5.47397
1	10	14.0616	51	108	62	95	66	58	74	5.1
2	13	18.8264	64	107	56	90	33	85	74	5.1
2	13	16.083	58	104	60	95	37	63	75	5.1
2	13	21.439	66	104	64	94	162	34	75	5.1
2	14	18.1981	61	103	68	91	64	76	75	5.1	0	6.37534	0	6.37534	0	6.37534
2	13	26.469	79	126	59	99	59	59	76	5.1	0	2.15342	0	2.15342	0	2.15342
2	13	16.1386	58	110	70	91	77	39	76	5.1	0	4.68493	0	4.68493	0	4.68493
2	13	20.1552	61	110	65	89	41	48	76	5.1	0	0.824658	0	0.824658	0	0.824658
2	14	19.8753	65	99	62	91	64	64	76	5.1
2	12	16.7398	60	95	53	83	73	79	76	5.1
2	10	15.648	55	90	50	89	47	51	76	5.1
2	13	16.999	59	90	49	108	72	45	77	5.1
1	14	15.6607	61	106	59	96	70	59	78	5.1	0	6.86575	0	6.86575	0	6.86575
2	15	22.8772	68	111	58	90	68	40	78	5.1	0	1.52329	0	1.52329	0	1.52329
2	12	14.8809	56	90	50	93	84	69	78	5.1
2	11	17.5539	61	110	70	86	90	56	79	5.1	0	2.12877	0	2.12877	0	2.12877
2	13	28.7967	86	110	59	92	166	37	79	5.1
2	12	20.6698	64	103	60	81	49	54	79	5.1
2	14	23.0222	69	115	66	97	55	49	80	5.1
2	13	17.7104	59	110	73	91	57	54	80	5.1	0	4.9863	0	4.9863	0	4.9863
1	15	17.5434	64	102	53	110	39	69	81	5.1	0	3.03014	0	3.03014	0	3.03014
2	14	18.6144	61	101	67	89	59	60	81	5.1	0	5.56986	0	5.56986	1	2.01644
1	11	20.362	73	106	48	99	33	86	82	5.1
1	11	21.0021	74	102	53	98	62	41	82	5.1
1	12	15.4514	55	91	44	92	25	78	82	5.1
1	10	22.6177	76	92	56	113	107	56	83	5.1	0	7.92603	0	7.92603	0	7.92603
2	13	18.2863	62	117	65	95	51	83	83	5.1
1	11	14.126	58	92	52	107	30	102	85	5.1
2	15	17.9165	59	106	57	87	77	49	85	5.1	0	7.86027	0	7.86027	0	7.86027
2	14	19.8667	61	93	48	90	81	73	85	5.1	0	1.07945	0	1.07945	0	1.07945
2	15	19.4632	59	90	60	88	83	70	85	5.1
2	13	23.741	69	121	67	90	89	31	86	5.1
2	15	17.5016	59	117	65	78	65	58	86	5.1	0	2.72329	0	2.72329	0	2.72329
2	15	14.7577	61	101	62	95	92	56	86	5.1
1	11	21.6399	75	103	58	88	102	55	87	5.1
1	12	20.9201	65	98	57	89	61	35	87	5.1
2	14	29.0018	82	118	60	100	115	50	89	5.1
2	15	25.3363	74	118	66	97	57	60	90	5.1
2	14	18.148	58	117	72	87	69	51	90	5.1	0	1.74795	0	1.74795	0	1.74795
2	15	20.1733	66	96	56	89	39	36	90	5.1
1	10	21.6176	70	116	52	100	44	80	92	5.1	0	2.12877	0	2.12877	0	2.12877
2	15	18.7109	63	125	76	94	109	66	92	5.1
2	12	21.8264	66	114	62	92	89	43	92	5.1
2	11	16.9113	56	103	60	91	66	67	92	5.1	0	2.58904	0	2.58904	0	2.58904
2	15	18.3072	57	89	52	88	38	72	92	5.1
1	13	15.1547	55	114	61	113	53	59	93	5.1	0	5.49041	0	5.49041	0	5.49041
1	11	18.6253	69	94	58	98	80	70	93	5.1	0	6.94247	0	6.94247	0	6.94247
2	15	19.3714	66	106	64	86	79	43	93	5.1	0	3.59178	0	3.59178	0	3.59178
2	12	16.1679	55	107	61	105	48	69	94	5.1	0	2.63836	0	2.63836	0	2.63836
2	12	15.2055	57	104	59	103	55	65	94	5.1	0	6.61644	0	6.61644	0	6.61644
1	10	15.3854	53	109	66	91	96	59	95	5.1
2	13	22.3143	70	107	51	86	61	64	95	5.1
2	13	18.1333	58	104	55	105	30	49	95	5.1	0	5.30959	0	5.30959	0	5.30959
2	13	16.9084	58	103	54	94	113	49	95	5.1
2	13	15.934	58	100	65	91	61	61	95	5.1	0	5.34795	0	5.34795	0	5.34795
2	12	17.998	61	95	52	85	63	45	95	5.1	0	4.69041	0	4.69041	0	4.69041
2	13	18.0694	62	82	47	103	73	53	95	5.1
1	10	15.4913	62	112	58	106	55	56	96	5.1	0	1.49589	0	1.49589	0	1.49589
1	12	18.7813	70	98	68	99	60	67	96	5.1
1	11	16.8712	60	88	52	100	50	58	96	5.1	0	6.22466	0	6.22466	0	6.22466
1	10	22.4218	71	92	57	94	72	40	97	5.1	0	4.92055	0	4.92055	0	4.92055
2	14	19.5855	62	122	61	82	77	54	97	5.1	0	1.91781	0	1.91781	0	1.91781
1	12	15.635	57	86	50	93	75	51	98	5.1	0	3.94795	0	3.94795	0	3.94795
2	12	16.6493	65	106	59	97	76	75	98	5.1	0	4.67945	0	4.67945	0	4.67945
2	10	15.7954	56	90	53	93	110	59	99	5.1
1	10	14.3195	50	100	70	104	48	70	101	5.1
2	11	23.2191	70	113	55	96	53	54	101	5.1
2	15	19.1053	63	98	73	84	48	92	101	5.1	0	6.69315	0	6.69315	1	4.66027
1	11	14.0764	51	90	38	93	93	74	102	5.1
2	15	19.1973	70	110	60	83	72	81	102	5.1	0	5.89041	0	5.89041	0	5.89041
2	13	23.1087	70	109	53	100	77	51	102	5.1
2	11	15.231	59	93	63	83	84	65	102	5.1	0	7.39178	0	7.39178	0	7.39178
1	11	21.4249	71	105	50	104	40	85	103	5.1
1	10	16.6898	60	101	60	96	87	61	103	5.1
2	10	16.2432	52	116	50	90	55	61	103	5.1
1	10	13.3983	50	110	70	91	35	72	104	5.1
2	14	20.1632	58	116	70	92	57	45	104	5.1	0	3.04658	0	3.04658	0	3.04658
2	11	19.0219	60	115	57	96	85	66	105	5.1	0	8.57808	0	8.57808	0	8.57808
2	11	19.422	67	109	43	89	113	54	105	5.1
2	12	15.9421	55	100	56	103	61	81	105	5.1
2	15	17.5853	58	94	51	81	49	67	105	5.1
1	12	21.1849	76	96	47	103	53	54	106	5.1
2	14	19.5058	57	109	55	101	64	56	107	5.1
2	14	17.6674	60	116	74	93	81	56	108	5.1	0	2.99178	0	2.99178	0	2.99178
1	11	15.7828	58	99	65	88	124	48	111	5.1
2	13	18.0129	66	115	60	83	66	45	111	5.1
2	11	17.1682	61	107	58	82	83	85	111	5.1
2	11	17.4333	63	105	60	84	58	57	111	5.1
1	10	13.8408	51	89	53	88	77	67	114	5.1	0	3.08767	0	3.08767	0	3.08767
2	10	14.63	52	126	60	97	60	64	114	5.1
1	10	15.4566	51	83	45	85	70	86	115	5.1
2	15	27.7734	75	97	54	88	57	42	115	5.1
2	14	21.9848	70	91	58	85	59	60	115	5.1
2	14	16.5137	64	111	61	106	53	63	116	5.1	0	2.07123	0	2.07123	0	2.07123
2	15	16.0882	57	106	70	94	94	52	116	5.1
2	14	18.3079	62	92	52	91	72	78	116	5.1
2	15	16.2605	60	90	62	81	49	52	116	5.1	0	0.99726	0	0.99726	0	0.99726
1	10	17.4585	65	100	62	92	51	44	117	5.1
2	15	22.6562	69	145	83	94	71	71	117	5.1	0	7.73699	0	7.73699	0	7.73699
2	15	21.1314	73	123	57	95	101	51	117	5.1
2	14	22.9033	69	100	51	84	45	44	117	5.1
2	12	15.322	61	99	51	98	81	73	117	5.1	0	6.44384	0	6.44384	0	6.44384
1	12	16.7763	59	108	58	103	60	73	118	5.1
2	14	16.0367	59	89	51	90	72	71	118	5.1
1	11	15.1724	55	119	56	88	63	87	120	5.1
2	10	15.0706	53	104	57	100	38	83	121	5.1
2	13	20.3894	59	90	50	92	54	57	122	5.1	0	7.53699	0	7.53699	0	7.53699
1	10	17.0267	58	122	62	94	72	46	124	5.1
2	10	17.4685	59	116	59	97	69	61	124	5.1	0	1.74247	0	1.74247	0	1.74247
1	11	19.483	62	90	50	95	218	29	125	5.1
1	13	15.3337	60	88	44	93	45	52	128	5.1
1	12	17.1559	62	125	64	97	83	52	136	5.1
2	13	18.3951	59	83	54	93	65	57	137	5.1	0	6.93973	0	6.93973	0	6.93973
2	10	16.501	58	111	62	98	122	46	140	5.1
2	11	18.6253	60	113	57	92	65	61	150	5.1	0	4.06027	0	4.06027	0	4.06027
2	14	19.4339	61	116	64	94	65	48	166	5.1
2	14	34.3918	106	144	70	85	78	43	37	5.2
1	11	16.686	62	118	64	100	88	86	39	5.2
2	13	18.4375	58	92	60	74	74	59	45	5.2
2	12	19.0311	66	105	56	109	63	56	52	5.2	0	4.00822	0	4.00822	0	4.00822
1	14	19.8714	67	103	55	100	80	54	57	5.2
2	14	19.7378	64	101	55	97	56	70	61	5.2
1	14	18.907	61	132	70	93	25	68	62	5.2
1	15	19.415	67	110	51	95	75	55	62	5.2
1	11	15.7915	62	104	68	100	73	58	62	5.2
2	13	16.2984	54	118	58	104	212	45	62	5.2
1	14	16.0677	67	120	63	106	29	53	65	5.2
1	12	15.7616	59	99	53	104	44	54	65	5.2	0	4.0274	0	4.0274	0	4.0274
2	13	14.8003	52	103	55	94	42	89	65	5.2
2	15	19.6046	61	101	77	86	66	46	65	5.2
2	15	22.5282	67	120	61	88	57	55	67	5.2	0	1.43014	0	1.43014	0	1.43014
1	14	22.0991	73	117	60	95	36	48	68	5.2
1	12	14.9163	57	112	63	103	40	68	68	5.2
2	14	14.6696	56	100	51	94	83	54	68	5.2
2	10	22.013	70	116	63	102	235	36	70	5.2			0	4.54521	0	4.54521
2	13	25.4692	69	99	64	90	90	58	70	5.2
2	13	16.284	60	95	53	93	25	66	70	5.2
1	13	15.4662	60	107	45	100	98	53	71	5.2
2	15	20.8203	70	129	56	85	69	77	71	5.2
2	14	19.0158	66	100	60	96	66	64	72	5.2
1	13	19.9658	61	143	74	90	96	60	73	5.2
1	15	20.7315	70	113	61	102	81	56	74	5.2
1	13	15.0311	61	113	60	94	107	46	75	5.2	0	2.26301	0	2.26301	0	2.26301
1	13	19.4407	64	106	57	96	63	54	75	5.2
2	15	19.2744	65	103	63	89	58	52	75	5.2
2	10	15.6261	59	100	54	91	103	84	75	5.2
2	11	17.1503	62	93	54	91	72	59	75	5.2
1	12	17.9383	59	104	60	97	80	52	76	5.2
2	15	18.9944	63	99	51	90	53	58	76	5.2
2	14	18.2262	60	110	60	87	47	46	77	5.2	0	0.99726	0	0.99726	0	0.99726
2	14	18.3642	58	104	46	94	84	79	77	5.2
2	15	17.8177	63	95	55	87	76	64	77	5.2	0	8.45753	0	8.45753	0	8.45753
2	15	19.607	84	116	61	89	59	35	78	5.2
2	15	23.1473	72	107	60	100	189	52	78	5.2
1	15	17.7625	67	105	57	97	43	52	79	5.2	0	8.03014	0	8.03014	0	8.03014
2	13	18.6645	70	115	59	99	120	52	79	5.2	0	6.07671	0	6.07671	0	6.07671
2	13	21.5913	63	102	55	96	92	42	79	5.2	0	1.97534	0	1.97534	0	1.97534
1	12	16.4448	60	111	63	94	110	61	81	5.2
1	11	14.492	60	94	60	85	53	54	81	5.2
1	12	15.5185	56	79	57	95	78	71	81	5.2
2	15	22.073	71	131	51	99	28	48	81	5.2
2	14	18.747	66	110	54	90	82	38	81	5.2	0	4.90959	0	4.90959	0	4.90959
2	12	15.0513	56	99	53	99	56	59	81	5.2
1	11	14.2157	55	104	47	100	115	59	82	5.2
1	12	13.8365	60	99	57	87	49	76	83	5.2
2	10	17.4632	55	103	65	92	106	61	83	5.2	0	2.02466	0	2.02466	0	2.02466
2	11	16.6001	58	100	56	101	51	61	83	5.2
1	13	19.3882	71	106	54	100	126	44	84	5.2
2	10	16.1224	55	115	67	99	124	56	84	5.2
2	15	18.4425	62	100	63	80	73	73	84	5.2	0	4.60274	0	4.60274	0	4.60274
2	13	17.523	63	99	75	87	31	77	84	5.2
1	11	15.1904	54	96	64	93	64	70	85	5.2
2	15	19.3821	66	105	63	92	62	46	86	5.2	0	5.5726	0	5.5726	0	5.5726
2	12	24.8901	78	100	64	110	144	31	86	5.2
1	14	18.7889	67	126	63	99	79	48	87	5.2
2	10	18.3072	61	112	52	99	73	52	87	5.2	1	2.47397	0	5.00274	1	2.47397
2	11	18.7631	68	111	57	99	69	60	87	5.2
2	12	23.0469	75	111	70	89	130	63	87	5.2
1	10	14.4157	54	108	61	90	60	51	88	5.2
1	10	16.63	55	96	48	96	51	89	88	5.2
2	15	20.0841	70	86	50	85	61	61	88	5.2
2	15	19.3088	66	100	58	96	88	35	89	5.2	0	1.47123	0	1.47123	0	1.47123
1	11	17.449	60	100	78	103	77	67	90	5.2
1	10	14.1777	56	100	60	81	47	64	91	5.2
2	14	23.8502	69	104	60	90	60	59	91	5.2
2	11	14.6845	55	108	48	94	87	53	92	5.2	0	9.07123	0	9.07123	0	9.07123
2	10	17.7305	62	103	48	92	114	56	92	5.2	0	0.975342	0	0.975342	0	0.975342
2	13	18.1862	66	94	65	94	46	53	92	5.2	0	1.52603	0	1.52603	0	1.52603
1	11	20.467	70	107	60	99	36	60	93	5.2
1	11	21.0652	71	102	55	95	49	55	93	5.2
1	11	14.1316	56	92	55	95	42	75	93	5.2
1	12	17.1111	60	83	54	88	89	47	93	5.2
2	15	17.6541	61	94	55	85	50	73	93	5.2	0	1.99452	0	1.99452	0	1.99452
1	10	17.928	66	103	51	96	91	51	94	5.2
1	10	15.503	56	91	57	79	49	53	94	5.2	0	1.03562	0	1.03562	0	1.03562
2	13	14.6046	51	112	63	98	83	61	94	5.2	0	4.59452	0	4.59452	0	4.59452
2	12	18.1739	58	106	72	88	44	63	94	5.2
1	10	15.5156	56	99	53	96	58	68	95	5.2
1	12	17.2164	60	90	51	95	50	70	95	5.2	0	6.01918	0	6.01918	0	6.01918
2	12	15.9845	60	112	50	90	76	63	95	5.2	0	6.00548	0	6.00548	0	6.00548
1	13	17.9952	60	123	63	105	65	62	97	5.2
2	14	17.5491	66	107	59	86	61	78	97	5.2	0	5.64932	0	5.64932	0	5.64932
2	13	16.4167	64	97	53	93	65	59	97	5.2	0	0.978082	0	0.978082	0	0.978082
2	13	19.7368	67	97	53	105	84	58	97	5.2	0	4.11233	0	4.11233	0	4.11233
2	15	22.1072	70	124	59	98	73	68	98	5.2
2	12	17.6722	57	84	48	94	33	78	98	5.2
1	10	20.4246	65	103	57	108	60	52	99	5.2
2	10	21.192	65	112	56	104	63	56	99	5.2	0	1.97534	0	1.97534	0	1.97534
2	12	16.4119	56	104	57	94	121	52	99	5.2
1	13	16.5702	62	119	67	99	55	73	100	5.2
1	11	14.9778	56	85	44	86	41	98	102	5.2	0	5.11781	0	5.11781	0	5.11781
2	13	17.7904	66	112	53	92	172	50	102	5.2
2	12	23.1088	64	125	55	99	109	47	103	5.2
2	14	19.2222	66	113	64	87	74	42	103	5.2	0	8.34795	0	8.34795	0	8.34795
2	13	23.8147	68	111	63	99	86	55	104	5.2
2	15	23.0112	69	119	78	87	38	79	105	5.2
2	13	19.313	68	85	48	84	70	59	105	5.2
1	11	16.389	60	99	73	89	79	59	106	5.2
2	13	21.3593	66	115	63	82	93	46	106	5.2	0	6.00822	0	6.00822	0	6.00822
2	14	18.125	63	107	55	95	59	72	106	5.2
2	14	23.282	73	102	54	92	48	55	107	5.2
1	10	13.5579	54	90	60	101	79	50	108	5.2
1	12	19.9443	66	110	60	89	57	61	109	5.2	0	7.73151	0	7.73151	0	7.73151
1	12	18.8498	69	105	51	99	109	66	109	5.2
1	11	21.6147	73	114	62	99	147	52	111	5.2
2	13	18.4611	66	94	47	102	53	55	111	5.2
1	12	15.6444	58	107	58	97	90	53	112	5.2	0	6.0274	0	6.0274	0	6.0274
2	15	19.3579	60	112	77	84	78	57	112	5.2
2	15	21.7159	68	111	66	93	61	53	113	5.2
2	12	26.521	78	94	60	85	113	40	113	5.2
1	11	18.0938	65	122	63	98	94	55	114	5.2
2	14	21.378	69	126	74	103	91	48	114	5.2
2	15	22.9784	70	110	61	95	120	30	114	5.2
2	15	18.9873	60	95	45	93	56	52	114	5.2	0	8.13973	0	8.13973	0	8.13973
2	10	17.2603	61	88	50	106	101	62	114	5.2
2	10	17.4837	60	108	62	100	84	52	115	5.2	0	2.53425	0	2.53425	0	2.53425
1	10	13.9227	53	125	63	123	94	68	116	5.2	0	7.05479	0	7.05479	0	7.05479
1	15	15.7033	59	100	60	85	79	68	116	5.2
2	12	21.3333	72	119	60	95	76	44	117	5.2	0	9.65479	0	9.65479	0	9.65479
1	13	25.555	86	114	74	144	79	52	118	5.2
2	12	15.5817	57	121	57	92	68	47	120	5.2	0	2.68493	0	2.68493	0	2.68493
2	13	19.6249	66	94	52	95	71	43	120	5.2
2	10	14.4953	51	110	50	87	66	82	122	5.2
2	10	21.6227	74	110	47	86	124	47	122	5.2	0	6.33151	0	6.33151	0	6.33151
1	12	20.8842	62	105	53	92	58	60	123	5.2
2	14	23.5482	76	103	67	84	111	55	123	5.2
2	12	16.3398	55	103	60	96	80	56	124	5.2
1	12	16.5284	56	98	53	92	92	39	125	5.2
2	10	18.5018	69	91	59	87	59	38	125	5.2
2	14	22.073	69	127	75	93	143	41	126	5.2
2	12	18.8079	66	105	61	89	204	53	126	5.2	0	7.9726	0	7.9726	0	7.9726
2	11	21.1076	69	100	50	98	85	47	127	5.2
2	15	15.4868	57	85	51	89	49	43	127	5.2
2	13	19.9443	62	117	69	86	52	46	131	5.2
1	10	17.7203	58	81	54	94	32	56	138	5.2	0	2.26301	0	2.26301	0	2.26301
1	12	27.9403	83	117	60	94	178	42	139	5.2
1	11	21.7307	78	95	39	102	62	48	140	5.2
2	14	16.8731	57	98	50	97	95	54	140	5.2
1	14	15.2038	59	120	53	100	49	72	141	5.2	0	3.93151	0	3.93151	0	3.93151
2	15	19.728	63	110	70	97	150	62	141	5.2
2	15	19.9838	62	128	83	88	86	48	142	5.2	1	1.00548	0	1.00548	0	1.00548
2	11	17.6315	60	117	62	100	120	41	143	5.2
1	11	19.3219	73	102	54	96	42	55	146	5.2
1	11	17.539	63	114	44	105	66	64	147	5.2	0	5.30411	0	5.30411	0	5.30411
2	12	16.7665	57	97	52	98	85	60	153	5.2
1	10	15.8932	52	126	72	94	123	58	159	5.2
2	10	14.7599	51	92	48	87	45	58	161	5.2
2	12	19.1528	59	80	42	97	107	73	172	5.2
2	11	16.8211	59	108	60	90	67	59	194	5.2
2	14	23.4755	69	130	63	91	202	53	207	5.2
2	11	16.9376	58	107	54	96	101	58	34	5.3
2	13	16.9386	58	96	53	105	73	58	43	5.3	0	1.74521	0	1.74521	0	1.74521
2	10	18.8466	67	110	57	93	75	76	45	5.3
2	15	17.8991	60	98	55	93	51	55	50	5.3	0	4.50137	0	4.50137	0	4.50137
2	14	16.9515	57	87	59	81	40	81	50	5.3
2	13	18.7736	62	117	56	94	100	56	53	5.3
2	12	19.5651	61	95	58	95	75	32	54	5.3
2	14	21.2312	66	91	52	98	85	51	55	5.3	0	1.98082	0	1.98082	0	1.98082
1	12	15.9834	60	118	56	92	181	38	56	5.3
1	12	17.6763	60	122	72	88	65	92	57	5.3
1	10	15.1185	64	101	57	100	37	70	57	5.3	0	6.68219	0	6.68219	0	6.68219
2	14	16.9729	62	100	62	100	76	57	58	5.3
2	11	17.3114	62	100	50	104	43	60	58	5.3	0	4.54521	0	4.54521	0	4.54521
1	15	27.1484	89	140	50	99	66	34	60	5.3	0	1.28219	0	1.28219	0	1.28219
1	15	16.1157	64	107	55	92	59	61	61	5.3
2	11	15.2696	51	103	61	105	60	80	61	5.3
1	11	15.4595	57	96	64	90	114	57	62	5.3
1	11	18.4202	70	109	49	91	60	62	64	5.3
2	10	13.3088	53	84	50	84	39	42	64	5.3
1	10	24.0311	73	114	63	99	89	51	65	5.3
2	13	16.1049	62	98	66	98	63	90	66	5.3	0	3.07671	0	3.07671	0	3.07671
1	11	14.3685	50	76	56	72	47	86	68	5.3	0	1.30411	1	1.30411	0	1.30411
2	13	22.8329	74	115	56	96	134	63	68	5.3
2	11	15.4379	53	114	57	99	86	46	69	5.3
1	15	19.6852	64	94	66	97	47	50	70	5.3
2	14	20.0479	61	120	64	98	46	72	71	5.3
2	10	15.7628	63	86	50	83	31	58	71	5.3	0	5.17808	0	5.17808	1	2.0137
1	14	16.7734	58	90	60	100	53	42	72	5.3
2	15	19.3088	64	116	80	88	99	56	72	5.3	0	5.40274	0	5.40274	0	5.40274
2	13	18.8174	63	97	47	93	55	60	72	5.3
1	10	18.2159	70	98	59	100	111	55	73	5.3	0	5.12055	0	5.12055	0	5.12055
2	14	19.3856	61	116	63	93	70	49	73	5.3	0	2.27397	0	2.27397	0	2.27397
2	12	14.1497	51	100	55	92	95	105	73	5.3
2	15	21.4879	67	111	65	84	62	48	74	5.3	0	7.01096	0	7.01096	0	7.01096
2	15	17.0529	59	124	80	93	65	52	75	5.3	0	2.6274	0	2.6274	0	2.6274
2	13	17.8657	61	122	78	87	39	47	75	5.3
2	13	17.9468	63	98	60	95	143	37	75	5.3	0	7.02466	0	7.02466	0	7.02466
2	11	17.3752	56	97	53	96	60	39	75	5.3
1	10	18.7988	64	100	63	96	79	92	76	5.3	0	6.87945	0	6.87945	0	6.87945
1	13	15.2734	60	115	64	87	69	58	77	5.3
1	12	13.7896	52	92	64	101	57	70	77	5.3
2	14	17.9817	60	94	62	80	89	56	77	5.3
2	15	21.4884	67	112	50	91	48	63	78	5.3
2	14	14.7385	59	99	64	97	80	86	78	5.3
1	15	18.7256	66	111	64	93	36	54	79	5.3
2	13	19.2085	63	117	69	106	93	60	79	5.3
1	12	23.3176	73	100	50	106	60	49	80	5.3	0	2.51507	0	2.51507	0	2.51507
2	15	21.1759	68	101	55	96	61	60	80	5.3
2	14	18.9284	71	90	64	92	32	69	80	5.3
1	12	15.9903	60	130	66	99	84	72	81	5.3
2	11	16.5308	58	96	56	98	79	68	82	5.3	0	4.41644	0	4.41644	0	4.41644
1	14	18.6493	63	95	51	89	43	57	83	5.3
2	13	26.8393	76	124	64	94	122	42	83	5.3
2	14	17.6145	64	124	72	92	65	49	85	5.3	0	6.91233	0	6.91233	0	6.91233
2	12	18.6028	64	112	59	93	91	38	85	5.3
2	10	19.5143	68	112	56	97	53	43	85	5.3	0	2.47945	0	2.47945	0	2.47945
2	11	16.7106	58	110	69	87	56	90	85	5.3
1	13	16.9825	57	99	50	92	39	72	86	5.3
1	11	15.9071	56	88	48	96	58	77	86	5.3
2	12	22.2697	71	94	52	105	87	49	86	5.3
1	15	16.1782	66	121	57	99	41	64	87	5.3
1	11	15.4628	62	89	52	82	58	63	87	5.3
1	11	12.9246	48	100	55	97	73	66	88	5.3	0	1.23836	0	1.23836	0	1.23836
1	13	15.8282	64	90	54	101	72	82	88	5.3
2	11	24.394	77	110	80	104	198	37	88	5.3
2	10	21.0262	65	103	61	84	62	46	88	5.3	0	0.99726	0	0.99726	0	0.99726
2	11	16.8673	65	101	49	86	107	39	88	5.3
1	13	17.655	60	133	76	102	83	36	90	5.3			0	2.01918	0	2.01918
1	11	17.4062	60	101	44	98	51	57	90	5.3
2	15	24.6832	83	119	64	83	60	54	90	5.3
2	11	16.1328	53	103	59	95	95	62	90	5.3
2	13	21.8005	69	102	55	97	134	39	90	5.3
1	13	18.6717	61	126	66	97	108	65	91	5.3	0	6.05753	0	6.05753	0	6.05753
2	13	20.7761	68	110	82	85	49	66	91	5.3	0	5.63836	0	5.63836	0	5.63836
2	14	19.9131	63	114	61	100	62	53	92	5.3
1	11	20.4593	70	104	64	96	84	61	93	5.3	0	6.29315	0	6.29315	0	6.29315
2	15	16.7688	55	107	55	95	48	64	93	5.3
2	13	18.0229	60	95	55	89	96	45	93	5.3	1	2.10959	0	2.10959	0	2.10959
2	13	19.9923	65	98	51	93	129	61	94	5.3
2	15	20.8457	67	97	55	83	69	49	94	5.3
2	15	22.9931	70	97	50	91	74	38	94	5.3	0	7.03014	0	7.03014	0	7.03014
1	11	16.3897	55	111	57	94	87	69	95	5.3	0	7.94795	0	7.94795	0	7.94795
2	15	20.2134	68	110	59	97	65	57	95	5.3
2	12	17.7055	61	100	60	96	97	42	95	5.3
2	13	20.5239	63	110	64	100	113	57	96	5.3	0	5.70411	0	5.70411	0	5.70411
2	15	19.4384	67	99	54	88	139	52	96	5.3
2	12	19.5254	63	113	70	100	100	58	97	5.3
1	12	14.3018	53	90	60	97	76	55	98	5.3
1	13	15.1401	55	86	46	84	59	65	98	5.3
2	13	16.6554	53	100	63	85	64	47	98	5.3	0	2.08219	0	2.08219	0	2.08219
2	10	15.8326	61	94	57	89	91	74	98	5.3
2	14	16.3708	61	90	60	83	35	79	98	5.3
1	10	16.6205	59	96	54	95	95	62	99	5.3	0	5.28219	0	5.28219	0	5.28219
1	12	24.3232	79	96	59	90	82	53	99	5.3
2	13	16.877	57	110	60	97	58	64	99	5.3
2	13	16.4407	62	97	53	88	61	56	99	5.3
1	10	15.3547	52	72	44	80	70	53	100	5.3
2	11	14.9753	57	122	88	94	69	45	101	5.3
2	13	17.1499	60	93	51	98	120	49	102	5.3
1	14	20.7584	70	129	67	103	70	52	103	5.3
2	11	23.3548	65	96	53	91	82	34	103	5.3	1	2.66027	0	8.60274	0	8.60274
2	11	17.4337	59	112	69	103	94	63	104	5.3
2	12	17.336	60	125	67	108	79	60	105	5.3
2	14	21.6408	68	101	57	98	87	64	105	5.3
2	12	20.1552	69	95	60	85	50	59	105	5.3
1	10	15.4321	58	92	47	97	38	65	106	5.3
2	15	16.8589	59	90	60	95	71	61	106	5.3
2	14	19.1247	70	109	60	94	63	51	107	5.3	0	5.78904	0	5.78904	0	5.78904
2	11	22.4561	70	109	49	93	165	45	107	5.3
2	10	25.5183	78	109	56	89	105	73	107	5.3
1	10	21.5235	73	115	55	102	56	56	108	5.3
2	15	21.2891	69	93	60	98	106	44	108	5.3
1	14	18.3177	64	110	60	92	73	39	109	5.3	1	2.66575	0	5.68219	0	5.68219
2	11	19.9533	67	85	52	98	81	40	109	5.3	1	2.79726	0	7.86301	0	7.86301
1	11	16.9113	55	107	54	97	62	80	110	5.3
2	11	21.1064	76	112	63	101	150	32	110	5.3
2	13	23.6557	82	111	71	93	79	37	110	5.3
2	12	18.0129	61	110	70	100	114	57	110	5.3
1	10	26.3418	83	117	61	100	107	50	111	5.3	0	1.61644	0	1.61644	0	1.61644
1	11	24.136	79	96	58	97	106	44	111	5.3	0	3.14521	0	3.14521	0	3.14521
1	11	22.9534	78	106	64	86	92	45	112	5.3
2	12	15.2392	57	106	59	89	52	70	113	5.3	0	9.43014	0	9.43014	0	9.43014
2	11	17.2089	61	105	54	85	110	46	113	5.3
1	11	20.0413	65	116	56	100	71	62	114	5.3	0	1.84932	0	1.84932	0	1.84932
1	11	25.7787	87	117	62	97	73	44	115	5.3
2	14	18.4441	64	88	66	92	111	55	115	5.3	0	7.98904	0	7.98904	0	7.98904
2	12	21.6142	69	100	52	95	187	45	116	5.3
2	15	21.7264	68	92	51	91	96	51	117	5.3
1	11	17.2351	57	128	71	85	52	53	118	5.3
2	13	20.4544	63	104	70	85	117	48	118	5.3
1	13	17.7096	59	117	72	85	42	70	119	5.3
2	13	15.3787	57	106	61	96	135	70	119	5.3	0	2.13425	0	2.13425	0	2.13425
2	15	21.8522	66	85	51	90	131	39	119	5.3
1	13	18.7888	66	106	51	101	67	54	120	5.3
2	14	17.8795	60	99	56	92	56	59	120	5.3	0	1.09315	0	1.09315	0	1.09315
2	12	24.3417	68	111	58	99	45	43	121	5.3	1	2.03288	0	6.23288	0	6.23288
1	13	15.9684	57	105	46	93	35	73	122	5.3
2	11	19.0086	67	89	50	89	45	52	122	5.3
1	12	24.6918	93	100	70	89	166	47	123	5.3	1	0.969863	0	0.969863	0	0.969863
2	10	13.4975	49	98	53	96	57	58	124	5.3
1	11	19.8912	69	108	71	83	59	67	125	5.3
2	13	23.9957	73	102	56	86	35	44	126	5.3
1	13	17.6961	60	90	50	104	49	64	128	5.3
2	15	17.6083	66	115	73	103	80	70	129	5.3
1	10	11.8802	56	80	54	88	54	78	131	5.3
2	13	19.5912	69	139	68	93	198	40	133	5.3
[truncated: 3,749 more rows]
